# Supplementary material for: Integrative spatial omics reveals distinct tumor-promoting multicellular niches and immunosuppressive mechanisms in Black American and White American patients with TNBC
Source: Nat Commun. 2025 Jul 17;16:6584. doi: 10.1038/s41467-025-61034-3 (PMC12271405; doi:10.1038/s41467-025-61034-3)
Supplement: Supplementary file 4 — Source Data 1 [file 41467_2025_61034_MOESM4_ESM.zip]

Archive with 27 entries (27 files):
- fig.2b.txt
- fig.2c.txt
- fig.2g.txt
- fig.2h.txt
- fig.4d.txt
- fig.5d.txt
- fig.5e.txt
- fig.5f.txt
- fig.6e.txt
- fig.7d.txt
- SFig.12.txt
- SFig.13a.txt
- SFig.13b.txt
- SFig.13c.txt
- SFig.13d.txt
- SFig.18.txt
- SFig.3.txt
- SFig.4a.txt
- SFig.4b.txt
- SFig.6ab.txt
- SFig.6c.txt
- SFig.6d.txt
- SFig.7b.txt
- SFig.7c.txt
- SFig.8b.txt
- SFig.8c.txt
- SFig2.pdf
