# Supplementary material for: Integrative spatial omics reveals distinct tumor-promoting multicellular niches and immunosuppressive mechanisms in Black American and White American patients with TNBC
Source: Nat Commun. 2025 Jul 17;16:6584. doi: 10.1038/s41467-025-61034-3 (PMC12271405; doi:10.1038/s41467-025-61034-3)
Supplement: Supplementary file 4 — Source Data 1 [file 41467_2025_61034_MOESM4_ESM.zip › fig.2b.txt]

Interaction	stdev(BA)	stdev(WA)	BA	WA
20 CD31 CD45RA--20 CD31 CD45RA	0.0545	0.0348	2.134	1.38
13 CD31 Vimentin AR--19 PLK1 PD1	0.047	0.0537	0.133	-0.55
12 CD16 CD163 CD68--4 Vimentin AR PDL1 PLK1	0.0317	0.033	0.711	0.33
18 Ki67 KIFC1--6 HIF1a	0.0414	0.02	0.17	-0.167
CD11c FOXP3 pHH3 ECadherin--5 CD11c FOXP3 pHH3 ECadherin	0.0515	0.0365	1.58	1.17
6 HIF1a--6 HIF1a	0.0649	0.0495	1.32	0.828
