# Supplementary material for: Integrative spatial omics reveals distinct tumor-promoting multicellular niches and immunosuppressive mechanisms in Black American and White American patients with TNBC
Source: Nat Commun. 2025 Jul 17;16:6584. doi: 10.1038/s41467-025-61034-3 (PMC12271405; doi:10.1038/s41467-025-61034-3)
Supplement: Supplementary file 4 — Source Data 1 [file 41467_2025_61034_MOESM4_ESM.zip › fig.2g.txt]

BA	412786
BA	554910
BA	1233099
BA	1585358
BA	2699105
BA	385222
BA	296244
BA	1293493
BA	517053
BA	1026255
BA	410574
BA	359048
BA	129098
BA	406918
BA	755733
BA	1633071
BA	1310192
BA	146669
BA	467823
BA	487224
BA	446443
BA	714805
BA	652651
BA	227291
BA	429653
BA	674515
BA	513507
BA	499089
BA	582201
BA	685504
BA	424314
BA	450509
BA	804169
BA	972732
BA	743307
BA	780444
BA	1184262
BA	650298
BA	305053
BA	493219
WA	239688
WA	53798
WA	188578
WA	43766
WA	121070
WA	17372
WA	261268
WA	87697
WA	952659
WA	2247420
WA	72083
WA	168290
WA	13536
WA	58222
WA	44642
WA	322598
WA	390362
WA	124127
WA	226200
WA	467842
WA	231332
WA	266466
WA	492346
WA	1174961
WA	553659
WA	420018
WA	389950
WA	61283
WA	124264
WA	263252
WA	351055
WA	250556
WA	261175
WA	324833
WA	203119
WA	145307
WA	1194734
WA	814604
WA	246912
WA	67749
WA	373082
WA	41586
WA	570065
WA	272895
WA	275383
WA	129192
WA	49722
WA	199356
WA	55106
WA	83507
WA	168649
WA	310893
WA	597612
WA	350365
WA	308736
WA	18981
WA	74152
WA	57474
WA	473833
WA	2629438
WA	164877
WA	199241
WA	36989
