# Supplementary material for: Integrative spatial omics reveals distinct tumor-promoting multicellular niches and immunosuppressive mechanisms in Black American and White American patients with TNBC
Source: Nat Commun. 2025 Jul 17;16:6584. doi: 10.1038/s41467-025-61034-3 (PMC12271405; doi:10.1038/s41467-025-61034-3)
Supplement: Supplementary file 4 — Source Data 1 [file 41467_2025_61034_MOESM4_ESM.zip › fig.2h.txt]

BA	229.8363029
BA	601.2026002
BA	928.5384036
BA	515.0610786
BA	2799.901452
BA	354.3900644
BA	271.5343721
BA	377.221639
BA	270.566719
BA	711.1954262
BA	146.0597652
BA	255.0056818
BA	95.98364312
BA	319.1513725
BA	469.6911125
BA	611.866242
BA	752.5514072
BA	84.14744693
BA	173.9765712
BA	706.1217391
BA	144.1999354
BA	366.9430185
BA	374.0120344
BA	295.9518229
BA	492.1569301
BA	989.0249267
BA	494.7080925
BA	260.213243
BA	407.9894884
BA	743.4967462
BA	708.3706177
BA	632.7373596
BA	228.1977866
BA	727.0044843
BA	740.3456175
BA	273.7439495
BA	642.9218241
BA	270.3941788
BA	248.4144951
BA	250.1110548
WA	123.7418689
WA	85.39365079
WA	228.3026634
WA	13.66406494
WA	52.00601375
WA	13.16060606
WA	62.1031614
WA	65.153789
WA	900.4338374
WA	2781.460396
WA	58.74735126
WA	187.4053452
WA	72
WA	128.8097345
WA	25.6858458
WA	148.5257827
WA	216.0276702
WA	316.6505102
WA	228.7158746
WA	473.0455005
WA	214.9925651
WA	494.3710575
WA	2311.483568
WA	359.6452403
WA	266.1822115
WA	293.5136268
WA	218.4593838
WA	80.63552632
WA	228.0073394
WA	581.1302428
WA	148.500423
WA	642.4512821
WA	364.7695531
WA	208.6274888
WA	118.0238234
WA	64.35208149
WA	760.4926798
WA	592.8704512
WA	417.786802
WA	51.325
WA	90.88477467
WA	9.34097035
WA	281.5135802
WA	226.2810945
WA	268.4044834
WA	50.78301887
WA	16.39907652
WA	53.6913547
WA	63.48617512
WA	141.2978003
WA	185.1251372
WA	1828.782353
WA	300.7609461
WA	301.0008591
WA	512.8504983
WA	21.56931818
WA	38.08525937
WA	28.17352941
WA	118.1039382
WA	889.8267343
WA	153.8031716
WA	445.7293065
WA	118.9356913
