# Supplementary material for: Integrative spatial omics reveals distinct tumor-promoting multicellular niches and immunosuppressive mechanisms in Black American and White American patients with TNBC
Source: Nat Commun. 2025 Jul 17;16:6584. doi: 10.1038/s41467-025-61034-3 (PMC12271405; doi:10.1038/s41467-025-61034-3)
Supplement: Supplementary file 4 — Source Data 1 [file 41467_2025_61034_MOESM4_ESM.zip › fig.4d.txt]

BA	WA
0.023	0.00558
0.0138	0.004088
0.0084	0.0108
0.0278	0.0051
0.0109	0.0165
0.014	0.0111
0.0266	0.00957
0.01268	0.0124
0.0078	0.00968
0.0028	0.00492
