# Supplementary material for: Integrative spatial omics reveals distinct tumor-promoting multicellular niches and immunosuppressive mechanisms in Black American and White American patients with TNBC
Source: Nat Commun. 2025 Jul 17;16:6584. doi: 10.1038/s41467-025-61034-3 (PMC12271405; doi:10.1038/s41467-025-61034-3)
Supplement: Supplementary file 4 — Source Data 1 [file 41467_2025_61034_MOESM4_ESM.zip › fig.5d.txt]

BA-Community 1
Tissue.BA	BA	Tissue.WA	WA
0	21	0	1
1	5	1	1
2	7	2	2
3	9	3	1
4	6	4	1
5	12	5	1
6	4	6	1
7	22	7	2
8	9	8	2
9	9	9	1
WA-Community 1
Tissue.BA	BA	Tissue.WA	WA
0	1	0	3
1	9	1	119
2	4	2	2
3	1	3	43
4	2	4	15
5	1	5	45
6	1	6	4
7	3	7	15
8	5	8	3
9	30	9	206
