# Supplementary material for: Integrative spatial omics reveals distinct tumor-promoting multicellular niches and immunosuppressive mechanisms in Black American and White American patients with TNBC
Source: Nat Commun. 2025 Jul 17;16:6584. doi: 10.1038/s41467-025-61034-3 (PMC12271405; doi:10.1038/s41467-025-61034-3)
Supplement: Supplementary file 4 — Source Data 1 [file 41467_2025_61034_MOESM4_ESM.zip › fig.5e.txt]

Blood vessel development	BLOOD VESSEL DEVELOPMENT%GOBP%GO:0001568	1.08065918073117E-46	45.9663112526388
Vasculature development	VASCULATURE DEVELOPMENT%GOBP%GO:0001944	1.24430044751045E-46	45.9050747426826
Angiogenesis	ANGIOGENESIS%GOBP%GO:0001525	1.02239579901547E-38	37.9903809436811
Regulation of signal transduction	REGULATION OF SIGNAL TRANSDUCTION%GOBP%GO:0009966	8.52866185853147E-30	29.0691191040077
Regulation of response to stimulus	REGULATION OF RESPONSE TO STIMULUS%GOBP%GO:0048583	1.63167881581373E-29	28.7873653249005
Cell migration	CELL MIGRATION%GOBP%GO:0016477	1.24684412204996E-28	27.9041878377524
Extracellular matrix organization	EXTRACELLULAR MATRIX ORGANIZATION%REACTOME DATABASE ID RELEASE 82%1474244	2.3532243013315E-28	27.6283366753791
Epithelial mesenchymal transition	HALLMARK_EPITHELIAL_MESENCHYMAL_TRANSITION%MSIGDBHALLMARK%HALLMARK_EPITHELIAL_MESENCHYMAL_TRANSITION	6.62223954451936E-28	27.1789951136804
Actin filament-based process	ACTIN FILAMENT-BASED PROCESS%GOBP%GO:0030029	5.00983648668826E-27	26.3001764486014
Actin cytoskeleton organization	ACTIN CYTOSKELETON ORGANIZATION%GOBP%GO:0030036	9.66955493142697E-23	22.014593515087
Regulation of endothelial cell proliferation	REGULATION OF ENDOTHELIAL CELL PROLIFERATION%GOBP%GO:0001936	1.00144527287375E-18	17.9993727791097
Regulation of MAPK cascade	REGULATION OF MAPK CASCADE%GOBP%GO:0043408	2.40614079976177E-13	12.6186789627109
Integrin-mediated signaling pathway	INTEGRIN-MEDIATED SIGNALING PATHWAY%GOBP%GO:0007229	1.50289156216122E-06	5.82307235384686
Regulation of Wnt signaling pathway	REGULATION OF WNT SIGNALING PATHWAY%GOBP%GO:0030111	3.04108070930881E-05	4.51697205366635
VEGFA-VEGFR2 signaling pathway	VEGFA-VEGFR2 SIGNALING PATHWAY%WIKIPATHWAYS_20220510%WP3888%HOMO SAPIENS	4.70106257721837E-05	4.32780396775245
Signaling by Receptor Tyrosine Kinases	SIGNALING BY RECEPTOR TYROSINE KINASES%REACTOME DATABASE ID RELEASE 82%9006934	4.75818754501889E-05	4.32255844414793
TGF-beta signaling	HALLMARK_TGF_BETA_SIGNALING%MSIGDBHALLMARK%HALLMARK_TGF_BETA_SIGNALING	0.000221012610917241	3.65558294488723
PDGFR-beta signaling pathway	PDGFR-BETA SIGNALING PATHWAY%PATHWAY INTERACTION DATABASE NCI-NATURE CURATED DATA%PDGFR-BETA SIGNALING PATHWAY	0.00339961806066562	2.46856987221151
