# Supplementary material for: Integrative spatial omics reveals distinct tumor-promoting multicellular niches and immunosuppressive mechanisms in Black American and White American patients with TNBC
Source: Nat Commun. 2025 Jul 17;16:6584. doi: 10.1038/s41467-025-61034-3 (PMC12271405; doi:10.1038/s41467-025-61034-3)
Supplement: Supplementary file 4 — Source Data 1 [file 41467_2025_61034_MOESM4_ESM.zip › fig.5f.txt]

Innate Immune System	INNATE IMMUNE SYSTEM%REACTOME DATABASE ID RELEASE 82%168249	3.84997371251117E-25	24.4145422358292
Interferon gamma response	HALLMARK_INTERFERON_GAMMA_RESPONSE%MSIGDBHALLMARK%HALLMARK_INTERFERON_GAMMA_RESPONSE	1.35630878663781E-24	23.8676414247269
Cytokine Signaling in Immune system	CYTOKINE SIGNALING IN IMMUNE SYSTEM%REACTOME DATABASE ID RELEASE 82%1280215	5.78261195402223E-24	23.2378759503354
Response to cytokine	RESPONSE TO CYTOKINE%GOBP%GO:0034097	1.17945728680616E-20	19.9283177821546
Leukocyte activation	LEUKOCYTE ACTIVATION%GOBP%GO:0045321	3.80142375274231E-19	18.4200537159744
Neutrophil degranulation	NEUTROPHIL DEGRANULATION%REACTOME DATABASE ID RELEASE 82%6798695	1.10645586901718E-18	17.956065903223
Lymphocyte activation	LYMPHOCYTE ACTIVATION%GOBP%GO:0046649	6.12784955705002E-18	17.2126919054748
Allograft rejection	HALLMARK_ALLOGRAFT_REJECTION%MSIGDBHALLMARK%HALLMARK_ALLOGRAFT_REJECTION	2.75540745930454E-16	15.5598141702267
Inteferon alpha response	HALLMARK_INTERFERON_ALPHA_RESPONSE%MSIGDBHALLMARK%HALLMARK_INTERFERON_ALPHA_RESPONSE	1.58059069487627E-13	12.8011805791321
Inflammatory response	HALLMARK_INFLAMMATORY_RESPONSE%MSIGDBHALLMARK%HALLMARK_INFLAMMATORY_RESPONSE	5.38581146232126E-12	11.2687488537293
IL6 JAK STAT3 signaling	HALLMARK_IL6_JAK_STAT3_SIGNALING%MSIGDBHALLMARK%HALLMARK_IL6_JAK_STAT3_SIGNALING	4.85597344725231E-11	10.313723696674
T cell activation	T CELL ACTIVATION%GOBP%GO:0042110	8.45155592974447E-11	10.073063330163
TNFA signaling via NFKB	HALLMARK_TNFA_SIGNALING_VIA_NFKB%MSIGDBHALLMARK%HALLMARK_TNFA_SIGNALING_VIA_NFKB	1.14484269276622E-10	9.94125418350486
Cellular response to type II interferon	CELLULAR RESPONSE TO TYPE II INTERFERON%GOBP%GO:0071346	9.32456594837308E-10	9.03037137513469
IL2 STAT5 signaling	HALLMARK_IL2_STAT5_SIGNALING%MSIGDBHALLMARK%HALLMARK_IL2_STAT5_SIGNALING	8.69859961259993E-08	7.06055065881509
IL12-mediated signaling events	IL12-MEDIATED SIGNALING EVENTS%PATHWAY INTERACTION DATABASE NCI-NATURE CURATED DATA%IL12-MEDIATED SIGNALING EVENTS	3.62594359211759E-05	4.44057895639678
Complement	HALLMARK_COMPLEMENT%MSIGDBHALLMARK%HALLMARK_COMPLEMENT	6.51880678460488E-05	4.18583189112172
IL-18 signaling pathway	IL-18 SIGNALING PATHWAY%WIKIPATHWAYS_20220510%WP4754%HOMO SAPIENS	0.000340826010381143	3.46746726914608
