# Supplementary material for: Integrative spatial omics reveals distinct tumor-promoting multicellular niches and immunosuppressive mechanisms in Black American and White American patients with TNBC
Source: Nat Commun. 2025 Jul 17;16:6584. doi: 10.1038/s41467-025-61034-3 (PMC12271405; doi:10.1038/s41467-025-61034-3)
Supplement: Supplementary file 4 — Source Data 1 [file 41467_2025_61034_MOESM4_ESM.zip › fig.7d.txt]

BA-Community-1 plot:
BA values:
20.594364  55.50006   51.107063 109.645226  20.375656  51.390182
16.059484  34.42958   36.51302   23.329874  40.060772  29.20099
64.745926  75.93078  114.849594  21.850777  24.79489   24.670822
40.745243  59.07735   18.291203  53.13506   24.852512  86.13773
45.431194  46.722298  61.800457  21.580036 153.21814   98.35448
77.681     20.09874   30.984776  99.34206   29.160093  22.908926
22.365263  39.563454  50.79956   32.420296  93.3703    45.275963
21.50517   28.351717  47.552902  32.269875
WA values:
18.351555  27.954895  21.99953   64.33913   27.49888   35.41982
23.083097  19.058088  26.286585  29.708355  24.518888  24.564302
22.456482  33.524235 108.95589   84.0467    45.01563  139.46988
31.283075  40.28199   32.635494  52.698776  30.728333  41.100697
21.390139  32.780903  31.553566  21.206944  53.709026  48.821423
22.555481  22.508638  28.353134  31.151043  30.22076   27.31773
29.732101  39.361927  23.518572  22.760574  33.470673  33.889637
48.422523  24.463636  38.37761   20.270115  32.16049   18.64163
23.970533  43.64119   34.19597

WA-Community-1 plot:
BA values:
26.239664 27.373579 23.299622 27.984972 39.67994  36.689953 27.173897
38.147373 20.671124 37.34271  43.750065 40.989998 28.928205 33.810703
32.280716 21.367414 41.309166 36.39555  29.210493 45.172558 23.012821
34.456055 36.752823 30.033728 33.533848 43.047935 42.345055 23.207932
21.70313  32.31152  30.888365 37.086227 37.56159  31.702612 37.31597
42.15135  38.042255 38.848644 38.425144 38.50705  25.343836 34.793213
36.36012  42.083553 32.997707 43.89967
WA values:
26.29394  41.307926 30.506248 37.58351  34.994263 45.155163 38.11333
20.272429 43.76943  25.231747 40.021053 39.11126  32.198444 38.278694
27.088873 31.695972 38.603436 25.429646 43.54616  46.92918  42.64942
39.276253 24.503576 38.6538   32.50406  32.86999  30.118143 37.21964
42.969368 36.043625 44.613346 39.422108 42.97975  39.01251  45.016273
46.313465 44.063118 47.360126 41.607975 35.87286  38.562202 36.82835
35.68545  41.391346 36.63542  33.251125 42.48654  22.793056 40.198277
33.35067  43.391003
