# Supplementary material for: Integrative spatial omics reveals distinct tumor-promoting multicellular niches and immunosuppressive mechanisms in Black American and White American patients with TNBC
Source: Nat Commun. 2025 Jul 17;16:6584. doi: 10.1038/s41467-025-61034-3 (PMC12271405; doi:10.1038/s41467-025-61034-3)
Supplement: Supplementary file 4 — Source Data 1 [file 41467_2025_61034_MOESM4_ESM.zip › SFig.12.txt]

WA-Community 1
EA Tumors
0	1	3116	0.000320924261874198	2
1	131	1511	0.0866975512905361	132
2	12	844	0.014218009478673	13
3	17	772	0.022020725388601	18
4	2	1264	0.00158227848101266	3
5	10	1325	0.00754716981132076	11
6	0	2088	0	1
7	48	850	0.0564705882352941	49
8	6	558	0.010752688172043	7
9	300	1518	0.197628458498024	301
				13.561865532445
AA Tumors
0	13	1289	0.0100853374709077	14
1	17	1654	0.0102781136638452	18
2	25	1593	0.0156936597614564	26
3	1	1109	0.000901713255184851	2
4	0	1949	0	1
5	0	1554	0	1
6	0	1058	0	1
7	1	1127	0.000887311446317658	2
8	14	2117	0.00661313179026925	15
9	26	1178	0.0220713073005093	27
				5.04183803647008
