# Supplementary material for: Integrative spatial omics reveals distinct tumor-promoting multicellular niches and immunosuppressive mechanisms in Black American and White American patients with TNBC
Source: Nat Commun. 2025 Jul 17;16:6584. doi: 10.1038/s41467-025-61034-3 (PMC12271405; doi:10.1038/s41467-025-61034-3)
Supplement: Supplementary file 4 — Source Data 1 [file 41467_2025_61034_MOESM4_ESM.zip › SFig.13a.txt]

Expression	ClusterID
3.0243351	Cluster_1
2.7887073	Cluster_1
2.4936135	Cluster_1
3.0330276	Cluster_1
2.696586	Cluster_1
1.1072065	Cluster_1
2.6420434	Cluster_1
2.6741366	Cluster_1
2.8935177	Cluster_1
1.3884752	Cluster_1
1.9860023	Cluster_1
2.7163374	Cluster_1
3.180104	Cluster_1
1.8211699	Cluster_1
1.6066316	Cluster_1
2.5473437	Cluster_1
2.4575398	Cluster_1
2.944312	Cluster_1
2.7706897	Cluster_1
2.2517533	Cluster_1
2.2591302	Cluster_1
3.0677114	Cluster_1
2.9753633	Cluster_1
2.95532	Cluster_1
2.8835347	Cluster_1
3.0140529	Cluster_1
2.0090346	Cluster_1
2.7667582	Cluster_1
2.8854287	Cluster_1
2.7748618	Cluster_1
2.5632415	Cluster_1
2.9455929	Cluster_1
2.506207	Cluster_1
3.6869087	Cluster_1
2.3973098	Cluster_1
2.3767533	Cluster_1
1.7995142	Cluster_1
2.4340467	Cluster_1
2.558819	Cluster_1
2.422612	Cluster_1
1.6640376	Cluster_1
1.9075027	Cluster_1
2.9567127	Cluster_1
2.759695	Cluster_1
2.4826913	Cluster_1
3.1933117	Cluster_1
2.0166962	Cluster_1
2.0265675	Cluster_1
3.3171723	Cluster_1
3.008138	Cluster_1
2.817609	Cluster_1
2.8695257	Cluster_1
2.845132	Cluster_1
2.8059855	Cluster_1
2.9124882	Cluster_1
2.8300066	Cluster_1
2.095236	Cluster_1
1.7812781	Cluster_1
2.9299302	Cluster_1
2.0742266	Cluster_1
3.297773	Cluster_1
2.9596837	Cluster_1
3.052937	Cluster_1
2.1500971	Cluster_1
2.8640027	Cluster_1
2.5861082	Cluster_1
2.4211748	Cluster_1
2.1305604	Cluster_1
2.686423	Cluster_1
2.7371922	Cluster_1
2.7503576	Cluster_1
3.204264	Cluster_1
2.995725	Cluster_1
3.1070096	Cluster_1
1.5078422	Cluster_1
1.7161994	Cluster_1
2.702877	Cluster_1
2.4209077	Cluster_1
2.5159092	Cluster_1
2.0844712	Cluster_1
2.305598	Cluster_1
2.5469303	Cluster_1
1.7200465	Cluster_1
1.2778287	Cluster_1
1.5547138	Cluster_1
1.906622	Cluster_1
2.6739867	Cluster_1
2.9349127	Cluster_1
2.3918228	Cluster_1
2.7882829	Cluster_1
2.3247147	Cluster_1
2.054018	Cluster_1
2.9699135	Cluster_1
3.1936133	Cluster_1
2.4826593	Cluster_1
2.5358584	Cluster_1
1.589916	Cluster_1
2.2198892	Cluster_1
1.9106028	Cluster_1
2.5620506	Cluster_1
2.8098783	Cluster_1
2.3050094	Cluster_1
3.0014687	Cluster_1
2.7089424	Cluster_1
3.0823357	Cluster_1
2.039918	Cluster_1
2.1262093	Cluster_1
2.3396976	Cluster_1
3.1223426	Cluster_1
1.948223	Cluster_1
2.7437782	Cluster_1
3.0034142	Cluster_1
2.912313	Cluster_1
2.8174412	Cluster_1
2.257966	Cluster_1
1.3228128	Cluster_1
2.7733698	Cluster_1
3.1573439	Cluster_1
1.6375575	Cluster_1
1.7520945	Cluster_1
2.4702637	Cluster_1
2.5634813	Cluster_1
2.8433354	Cluster_1
2.0996008	Cluster_1
2.6396046	Cluster_1
2.8604875	Cluster_1
2.501203	Cluster_1
2.8975594	Cluster_1
3.095953	Cluster_1
2.323803	Cluster_1
3.0528264	Cluster_1
3.0087643	Cluster_1
2.4569488	Cluster_1
2.4567373	Cluster_1
2.4134648	Cluster_1
2.5674474	Cluster_1
2.5747447	Cluster_1
2.3777323	Cluster_1
-0.8668228	Cluster_1
3.4845657	Cluster_1
-0.37781435	Cluster_1
2.1145515	Cluster_1
1.6344336	Cluster_1
3.190082	Cluster_1
2.8152869	Cluster_1
3.0389044	Cluster_1
2.144272	Cluster_1
2.7504218	Cluster_1
0.6897809	Cluster_1
1.4909459	Cluster_1
2.3101652	Cluster_1
1.3953304	Cluster_1
1.76891	Cluster_1
2.712139	Cluster_1
1.7211729	Cluster_1
2.5182328	Cluster_1
3.2500834	Cluster_1
3.067581	Cluster_1
2.65172	Cluster_1
3.0115623	Cluster_1
1.0066911	Cluster_1
3.1575658	Cluster_1
2.8481617	Cluster_1
3.9147198	Cluster_1
2.7059433	Cluster_1
2.7417784	Cluster_1
3.4705677	Cluster_1
-0.2311426	Cluster_1
1.8593938	Cluster_1
3.0958858	Cluster_1
2.821675	Cluster_1
2.0654018	Cluster_1
2.598488	Cluster_1
2.4019516	Cluster_1
2.4006846	Cluster_1
2.6213026	Cluster_1
1.3821094	Cluster_1
1.9517609	Cluster_1
2.9847443	Cluster_1
1.5250871	Cluster_1
2.0800266	Cluster_1
3.1710064	Cluster_1
2.8078558	Cluster_1
2.81523	Cluster_1
3.6411736	Cluster_1
2.6211896	Cluster_1
3.0519085	Cluster_1
3.3770633	Cluster_1
3.1373372	Cluster_1
2.9445527	Cluster_1
3.614109	Cluster_1
2.39915	Cluster_1
2.5670483	Cluster_1
2.8688343	Cluster_1
3.8181787	Cluster_1
2.1528606	Cluster_1
1.3135961	Cluster_1
2.7256265	Cluster_1
2.9832902	Cluster_1
3.032996	Cluster_1
2.522948	Cluster_1
2.431475	Cluster_1
2.8860133	Cluster_1
2.5726135	Cluster_1
3.0122294	Cluster_1
2.508936	Cluster_1
2.3068337	Cluster_1
3.2605302	Cluster_1
3.2664447	Cluster_1
3.0591252	Cluster_1
2.6633875	Cluster_1
3.421683	Cluster_1
2.9268231	Cluster_1
4.0506735	Cluster_1
2.2414477	Cluster_1
2.5431864	Cluster_1
2.49873	Cluster_1
2.5386517	Cluster_1
2.944744	Cluster_1
3.5301144	Cluster_1
3.2592554	Cluster_1
3.3665988	Cluster_1
2.8875854	Cluster_1
3.1931345	Cluster_1
3.4645889	Cluster_1
3.4941409	Cluster_1
1.644738	Cluster_1
2.9342854	Cluster_1
1.620485	Cluster_1
1.4314623	Cluster_1
3.504572	Cluster_1
3.671713	Cluster_1
2.1947567	Cluster_1
3.7733002	Cluster_1
2.6664202	Cluster_1
3.4956326	Cluster_1
3.1810884	Cluster_1
2.8896751	Cluster_1
1.3346767	Cluster_1
3.2987468	Cluster_1
3.3397956	Cluster_1
3.1980655	Cluster_1
3.8413124	Cluster_1
4.002576	Cluster_1
3.6323442	Cluster_1
3.1535606	Cluster_1
4.1535635	Cluster_1
2.8266733	Cluster_1
2.9376943	Cluster_1
2.9760997	Cluster_1
2.6995919	Cluster_1
3.6833632	Cluster_1
4.137135	Cluster_1
1.6922804	Cluster_1
3.7789023	Cluster_1
3.0135815	Cluster_1
3.3750393	Cluster_1
3.4336374	Cluster_1
3.657112	Cluster_1
2.1778827	Cluster_1
3.265059	Cluster_1
4.186793	Cluster_1
3.3226984	Cluster_1
2.8194802	Cluster_1
2.835301	Cluster_1
3.0336838	Cluster_1
2.733441	Cluster_1
1.0938638	Cluster_1
4.1693482	Cluster_1
1.6454735	Cluster_1
3.0451972	Cluster_1
1.2721326	Cluster_1
3.768268	Cluster_1
3.4319727	Cluster_1
3.4639351	Cluster_1
3.1534677	Cluster_1
3.0260024	Cluster_1
3.1789763	Cluster_1
3.5650754	Cluster_1
2.417867	Cluster_1
3.2824426	Cluster_1
3.19492	Cluster_1
3.5157373	Cluster_1
3.677082	Cluster_1
3.7301073	Cluster_1
3.956901	Cluster_1
3.9876578	Cluster_1
3.7098532	Cluster_1
3.4912841	Cluster_1
3.1620398	Cluster_1
3.3291352	Cluster_1
3.4635785	Cluster_1
3.4300768	Cluster_1
2.6310096	Cluster_1
3.6263099	Cluster_1
2.7942061	Cluster_1
3.4660273	Cluster_1
3.9504402	Cluster_1
-0.5287531	Cluster_1
3.7830365	Cluster_1
4.212414	Cluster_1
2.9375343	Cluster_1
3.1905398	Cluster_1
1.3048741	Cluster_1
2.872157	Cluster_1
1.8580133	Cluster_1
3.8650916	Cluster_1
3.8576205	Cluster_1
3.6407514	Cluster_1
3.6177604	Cluster_1
2.3199182	Cluster_1
3.4082975	Cluster_1
3.0403104	Cluster_1
3.0877388	Cluster_1
3.5939283	Cluster_1
3.7555342	Cluster_1
2.9942935	Cluster_1
3.6363244	Cluster_1
2.347287	Cluster_1
3.5639043	Cluster_1
3.483361	Cluster_1
1.1149658	Cluster_1
2.4235783	Cluster_1
3.3544934	Cluster_1
4.323946	Cluster_1
3.3278692	Cluster_1
3.6579943	Cluster_1
3.7188356	Cluster_1
2.1602504	Cluster_1
3.604722	Cluster_1
0.90542835	Cluster_1
1.6940712	Cluster_1
4.3185444	Cluster_1
3.5480173	Cluster_1
2.5522594	Cluster_1
2.900753	Cluster_1
3.2616107	Cluster_1
2.2789707	Cluster_1
0.43677965	Cluster_1
3.756613	Cluster_1
2.5235932	Cluster_1
3.5177803	Cluster_1
3.8315837	Cluster_1
3.0192146	Cluster_1
2.6909194	Cluster_1
3.4551632	Cluster_1
2.9404254	Cluster_1
3.170267	Cluster_1
3.68725	Cluster_1
3.5868804	Cluster_1
3.1558259	Cluster_1
3.4775321	Cluster_1
3.1396747	Cluster_1
1.7467834	Cluster_1
2.9452283	Cluster_1
3.5776637	Cluster_1
3.6316676	Cluster_1
2.5272863	Cluster_1
3.8099394	Cluster_1
1.3416729	Cluster_1
2.2928052	Cluster_1
3.4363837	Cluster_1
3.750914	Cluster_1
3.9143834	Cluster_1
1.6457833	Cluster_1
2.0399108	Cluster_1
2.7613807	Cluster_1
2.7536616	Cluster_1
3.2247171	Cluster_1
1.9264313	Cluster_1
0.6406703	Cluster_1
0.74811965	Cluster_1
0.51236564	Cluster_1
0.19412687	Cluster_1
0.41386566	Cluster_1
-0.3171191	Cluster_1
-0.4136601	Cluster_1
0.40022656	Cluster_1
0.3698936	Cluster_1
2.9257588	Cluster_1
0.73602974	Cluster_1
-0.7484301	Cluster_1
0.9583778	Cluster_1
0.5219204	Cluster_1
1.0654124	Cluster_1
1.1127295	Cluster_1
1.7745878	Cluster_1
1.914285	Cluster_1
3.3612306	Cluster_1
2.5978572	Cluster_1
0.87767804	Cluster_1
2.4266262	Cluster_1
2.0628612	Cluster_1
3.7357128	Cluster_1
3.33142	Cluster_1
0.77073413	Cluster_1
2.9238436	Cluster_1
3.2566283	Cluster_1
2.8757012	Cluster_1
0.3969465	Cluster_1
2.9976854	Cluster_1
3.788375	Cluster_1
0.94544244	Cluster_1
2.6370683	Cluster_1
0.19926365	Cluster_1
1.8610486	Cluster_1
1.601966	Cluster_1
2.4778557	Cluster_1
2.0675936	Cluster_1
2.973288	Cluster_1
2.4853082	Cluster_1
2.8327966	Cluster_1
2.9370143	Cluster_1
2.3936317	Cluster_1
2.5305574	Cluster_1
1.3895695	Cluster_1
2.5530994	Cluster_1
2.1328378	Cluster_1
1.1365501	Cluster_1
1.4600803	Cluster_1
2.1397307	Cluster_1
2.9383562	Cluster_1
2.6090136	Cluster_1
1.8035108	Cluster_1
2.6903415	Cluster_1
1.1424565	Cluster_1
2.761179	Cluster_1
2.319195	Cluster_1
1.3095402	Cluster_1
2.752472	Cluster_1
1.2643528	Cluster_1
2.8252118	Cluster_1
2.5739605	Cluster_1
2.3986254	Cluster_1
2.660105	Cluster_1
1.294633	Cluster_1
2.278879	Cluster_1
0.91927487	Cluster_1
1.8975704	Cluster_1
1.3401357	Cluster_1
2.977998	Cluster_1
2.1953726	Cluster_1
0.53905916	Cluster_1
1.6078966	Cluster_1
2.2438881	Cluster_1
1.865751	Cluster_1
3.0719461	Cluster_1
2.6559782	Cluster_1
0.63336474	Cluster_1
2.50771	Cluster_1
0.5800927	Cluster_1
2.6954389	Cluster_1
2.7192338	Cluster_1
0.8096003	Cluster_1
2.4514065	Cluster_1
2.1842332	Cluster_1
0.93170327	Cluster_1
1.4229791	Cluster_1
1.6772088	Cluster_1
2.3713362	Cluster_1
2.8159873	Cluster_1
0.53401154	Cluster_1
2.5863283	Cluster_1
2.0682447	Cluster_1
1.3439448	Cluster_1
1.238067	Cluster_1
1.8381628	Cluster_1
1.7553978	Cluster_1
2.852301	Cluster_1
2.2881029	Cluster_1
2.45482	Cluster_1
2.3969193	Cluster_1
2.4146535	Cluster_1
2.7329319	Cluster_1
3.0759108	Cluster_1
2.9387531	Cluster_1
1.7851325	Cluster_1
2.8870702	Cluster_1
1.4766982	Cluster_1
0.3395676	Cluster_1
1.3928537	Cluster_1
1.840465	Cluster_1
2.3556316	Cluster_1
3.0109596	Cluster_1
0.7792916	Cluster_1
1.3620996	Cluster_1
0.48615018	Cluster_1
2.6194425	Cluster_1
2.3178406	Cluster_1
1.0405	Cluster_1
2.2960932	Cluster_1
1.8904489	Cluster_1
1.9480194	Cluster_1
2.5591602	Cluster_1
2.7342515	Cluster_1
2.572957	Cluster_1
0.9203755	Cluster_1
0.14629647	Cluster_1
1.3299906	Cluster_1
1.912749	Cluster_1
0.6560722	Cluster_1
1.4435728	Cluster_1
2.5463848	Cluster_1
2.5759857	Cluster_1
2.528286	Cluster_1
1.132305	Cluster_1
2.6130624	Cluster_1
2.5204284	Cluster_1
1.5273321	Cluster_1
2.8424535	Cluster_1
1.2787077	Cluster_1
1.9700304	Cluster_1
1.2092905	Cluster_1
2.5957177	Cluster_1
2.5673847	Cluster_1
2.65021	Cluster_1
1.4234066	Cluster_1
1.7196373	Cluster_1
2.498158	Cluster_1
2.9142425	Cluster_1
3.427382	Cluster_1
2.8358052	Cluster_1
1.852156	Cluster_1
2.5756176	Cluster_1
2.7233622	Cluster_1
2.9214108	Cluster_1
0.36308527	Cluster_1
2.0363133	Cluster_1
0.96143854	Cluster_1
0.46726093	Cluster_1
2.7137253	Cluster_1
2.3845255	Cluster_1
2.6961246	Cluster_1
1.1615999	Cluster_1
2.7650757	Cluster_1
2.852639	Cluster_1
2.9659052	Cluster_1
2.2417316	Cluster_1
1.1524748	Cluster_1
2.9121192	Cluster_1
2.8276644	Cluster_1
1.7870775	Cluster_1
2.5139046	Cluster_1
1.9695904	Cluster_1
2.8597085	Cluster_1
1.829674	Cluster_1
3.182651	Cluster_1
2.5016072	Cluster_1
1.071839	Cluster_1
2.7081559	Cluster_1
0.8694994	Cluster_1
2.7300344	Cluster_1
2.8257399	Cluster_1
2.865066	Cluster_1
3.2600832	Cluster_1
1.8632452	Cluster_1
3.1682897	Cluster_1
0.6850336	Cluster_1
2.5649345	Cluster_1
2.6114078	Cluster_1
2.3343697	Cluster_1
2.749551	Cluster_1
2.7565303	Cluster_1
2.1113427	Cluster_1
2.503445	Cluster_1
0.34899613	Cluster_1
2.6293087	Cluster_1
3.1710615	Cluster_1
2.5336466	Cluster_1
2.9643493	Cluster_1
2.701594	Cluster_1
2.7575662	Cluster_1
2.3117008	Cluster_1
2.8344731	Cluster_1
2.9151657	Cluster_1
2.8196025	Cluster_1
2.5486746	Cluster_1
2.1643739	Cluster_1
2.158018	Cluster_1
1.8828983	Cluster_1
1.6957335	Cluster_1
2.6237411	Cluster_1
2.4088445	Cluster_1
2.1076567	Cluster_1
0.3522341	Cluster_1
3.4096932	Cluster_1
2.4949005	Cluster_1
3.096349	Cluster_1
1.3390998	Cluster_1
1.4917464	Cluster_1
1.0215694	Cluster_1
1.9144335	Cluster_1
0.8510477	Cluster_1
1.7234696	Cluster_1
0.9618999	Cluster_1
2.8225496	Cluster_1
3.0803723	Cluster_1
1.6200819	Cluster_1
2.1044734	Cluster_1
2.9699526	Cluster_1
2.7786436	Cluster_1
2.2399564	Cluster_1
2.3384101	Cluster_1
1.1830798	Cluster_1
2.3890417	Cluster_1
2.5197544	Cluster_1
0.57831097	Cluster_1
1.9121331	Cluster_1
2.3549693	Cluster_1
2.2422056	Cluster_1
1.1843493	Cluster_1
1.6352007	Cluster_1
0.8928871	Cluster_1
2.6820138	Cluster_1
2.9717922	Cluster_1
2.6964433	Cluster_1
2.7922707	Cluster_1
2.5389013	Cluster_1
3.3753932	Cluster_1
2.4116924	Cluster_1
0.18362424	Cluster_1
2.9534688	Cluster_1
2.0877004	Cluster_1
2.8314483	Cluster_1
2.0891147	Cluster_1
1.9174318	Cluster_1
2.762939	Cluster_1
2.2657728	Cluster_1
2.371756	Cluster_1
0.9390439	Cluster_1
2.4064248	Cluster_1
2.6569104	Cluster_1
1.575615	Cluster_1
3.0108411	Cluster_1
2.8742788	Cluster_1
2.775435	Cluster_1
1.3397292	Cluster_1
3.6010838	Cluster_1
2.990708	Cluster_1
2.64279	Cluster_1
2.5627375	Cluster_1
2.7215226	Cluster_1
1.8401299	Cluster_1
2.6074314	Cluster_1
2.7700388	Cluster_1
2.871091	Cluster_1
2.764477	Cluster_1
2.3644247	Cluster_1
3.1376307	Cluster_1
1.54996	Cluster_1
2.8432202	Cluster_1
2.1344233	Cluster_1
2.9361534	Cluster_1
0.79823303	Cluster_1
2.9009264	Cluster_1
1.8431497	Cluster_1
2.9141006	Cluster_1
0.7552188	Cluster_1
1.9542917	Cluster_1
2.5654461	Cluster_1
2.6143916	Cluster_1
2.7324212	Cluster_1
2.1161473	Cluster_1
2.7729087	Cluster_1
2.063859	Cluster_1
1.9818835	Cluster_1
0.93669325	Cluster_1
2.498975	Cluster_1
2.0982957	Cluster_1
2.5282936	Cluster_1
2.2999835	Cluster_1
1.7573237	Cluster_1
2.2769015	Cluster_1
0.87343234	Cluster_1
2.7070959	Cluster_1
0.58672035	Cluster_1
1.8635017	Cluster_1
2.6808815	Cluster_1
1.5765796	Cluster_1
1.0471449	Cluster_1
2.694904	Cluster_1
2.3546174	Cluster_1
1.7749882	Cluster_1
2.4141533	Cluster_1
2.8222642	Cluster_1
2.2422516	Cluster_1
3.1052663	Cluster_1
3.0309374	Cluster_1
2.636683	Cluster_1
2.2708237	Cluster_1
2.672293	Cluster_1
2.1262684	Cluster_1
2.2183578	Cluster_1
2.2091465	Cluster_1
1.8553455	Cluster_1
2.1761699	Cluster_1
2.8544319	Cluster_1
2.657819	Cluster_1
2.7181337	Cluster_1
1.7647383	Cluster_1
2.7445395	Cluster_1
2.3980541	Cluster_1
2.0141299	Cluster_1
2.6575398	Cluster_1
2.6191895	Cluster_1
2.7026951	Cluster_1
2.1199467	Cluster_1
1.103285	Cluster_1
2.7878957	Cluster_1
2.6624873	Cluster_1
2.505416	Cluster_1
2.5357122	Cluster_1
0.30450845	Cluster_1
2.7061262	Cluster_1
0.46707642	Cluster_1
0.88712835	Cluster_1
4.276924	Cluster_1
2.2796056	Cluster_1
2.5038385	Cluster_1
3.4936514	Cluster_1
2.8635855	Cluster_1
2.5794506	Cluster_1
1.1774515	Cluster_1
0.75712967	Cluster_1
0.68063366	Cluster_1
2.1629999	Cluster_1
1.7022249	Cluster_1
2.9976819	Cluster_1
1.624215	Cluster_1
0.392667	Cluster_1
3.151579	Cluster_1
2.2775602	Cluster_1
2.8000274	Cluster_1
1.9919178	Cluster_1
2.602078	Cluster_1
2.7083757	Cluster_1
2.28129	Cluster_1
2.3921466	Cluster_1
3.335368	Cluster_1
2.4725726	Cluster_1
2.4444067	Cluster_1
2.2627857	Cluster_1
2.0195577	Cluster_1
2.7245743	Cluster_1
1.3247676	Cluster_1
1.5904351	Cluster_1
2.7690716	Cluster_1
2.7281127	Cluster_1
2.372654	Cluster_1
1.4019182	Cluster_1
2.3602052	Cluster_1
2.255513	Cluster_1
2.80107	Cluster_1
1.071905	Cluster_1
2.6429336	Cluster_1
1.4879881	Cluster_1
3.0081348	Cluster_1
2.5123658	Cluster_1
3.1871452	Cluster_1
1.8109293	Cluster_1
2.9567726	Cluster_1
1.5726781	Cluster_1
2.767383	Cluster_1
4.2119417	Cluster_1
2.7840085	Cluster_1
2.6922567	Cluster_1
2.6909149	Cluster_1
2.4486783	Cluster_1
0.8781654	Cluster_1
2.892736	Cluster_1
2.7493439	Cluster_1
2.52909	Cluster_1
2.197696	Cluster_1
2.430158	Cluster_1
2.8660989	Cluster_1
2.595095	Cluster_1
2.268581	Cluster_1
3.2021742	Cluster_1
3.3130958	Cluster_1
1.0657523	Cluster_1
0.6812406	Cluster_1
2.0391078	Cluster_1
4.0428267	Cluster_1
0.16371031	Cluster_1
2.8213177	Cluster_1
2.6866066	Cluster_1
2.8405623	Cluster_1
1.8788959	Cluster_1
2.845393	Cluster_1
2.6786857	Cluster_1
1.0931386	Cluster_1
2.7133522	Cluster_1
2.3926368	Cluster_1
3.0872996	Cluster_1
1.3349564	Cluster_1
0.9116677	Cluster_1
2.7603967	Cluster_1
2.2242472	Cluster_1
2.782953	Cluster_1
0.83222353	Cluster_1
1.4890087	Cluster_1
2.7038832	Cluster_1
2.797676	Cluster_1
2.0052319	Cluster_1
2.4945436	Cluster_1
0.9850553	Cluster_1
2.5299885	Cluster_1
2.6350207	Cluster_1
2.5705345	Cluster_1
0.9606875	Cluster_1
3.067106	Cluster_1
2.6624618	Cluster_1
2.8391714	Cluster_1
1.0206825	Cluster_1
3.099379	Cluster_1
1.7145548	Cluster_1
3.5448205	Cluster_1
1.2381266	Cluster_1
1.0776356	Cluster_1
2.64231	Cluster_1
1.1746898	Cluster_1
2.6518052	Cluster_1
2.7572558	Cluster_1
2.7460167	Cluster_1
1.6171688	Cluster_1
2.3372374	Cluster_1
2.640978	Cluster_1
1.2996178	Cluster_1
2.6450963	Cluster_1
2.6253374	Cluster_1
2.1392279	Cluster_1
2.6963336	Cluster_1
2.8401859	Cluster_1
2.639875	Cluster_1
2.569138	Cluster_1
1.558007	Cluster_1
2.8537102	Cluster_1
2.5651264	Cluster_1
2.3027897	Cluster_1
2.4827683	Cluster_1
2.0120401	Cluster_1
3.3329108	Cluster_1
2.600705	Cluster_1
2.5295777	Cluster_1
2.7422998	Cluster_1
1.7521924	Cluster_1
1.816623	Cluster_1
2.8267322	Cluster_1
1.0894624	Cluster_1
2.3564634	Cluster_1
2.1249382	Cluster_1
2.8263514	Cluster_1
2.2780824	Cluster_1
2.309091	Cluster_1
2.6175642	Cluster_1
0.8005258	Cluster_1
2.843887	Cluster_1
1.110479	Cluster_1
1.7930299	Cluster_1
1.1245216	Cluster_1
3.6114419	Cluster_1
2.548643	Cluster_1
2.8218544	Cluster_1
0.7224383	Cluster_1
2.6641483	Cluster_1
3.1247709	Cluster_1
1.0455225	Cluster_1
2.7711592	Cluster_1
2.1931627	Cluster_1
2.2386503	Cluster_1
2.1468093	Cluster_1
2.9130309	Cluster_1
2.8711743	Cluster_1
2.6467009	Cluster_1
2.4980335	Cluster_1
1.3111707	Cluster_1
2.865908	Cluster_1
2.5817163	Cluster_1
4.1444707	Cluster_1
2.7354522	Cluster_1
1.9922014	Cluster_1
2.4446318	Cluster_1
2.3498056	Cluster_1
3.050866	Cluster_1
3.148475	Cluster_1
3.2841415	Cluster_1
3.119674	Cluster_1
2.6753135	Cluster_1
0.9416179	Cluster_1
1.2711203	Cluster_1
3.0811694	Cluster_1
2.8513265	Cluster_1
2.6797187	Cluster_1
2.645182	Cluster_1
2.5440817	Cluster_1
2.8088694	Cluster_1
1.5315313	Cluster_1
2.9097414	Cluster_1
3.170465	Cluster_1
1.4511716	Cluster_1
3.16915	Cluster_1
2.1442943	Cluster_1
2.670801	Cluster_1
2.5448472	Cluster_1
3.7994153	Cluster_1
2.7319736	Cluster_1
1.0836973	Cluster_1
0.87949777	Cluster_1
2.4729035	Cluster_1
3.1172383	Cluster_1
3.3655884	Cluster_1
3.5162334	Cluster_1
2.2610424	Cluster_1
0.8991408	Cluster_1
3.2199454	Cluster_1
2.623309	Cluster_1
0.620233	Cluster_1
2.6693404	Cluster_1
1.5751418	Cluster_1
3.6370687	Cluster_1
2.834569	Cluster_1
2.8491325	Cluster_1
2.0709503	Cluster_1
2.6589909	Cluster_1
2.4471204	Cluster_1
2.6478317	Cluster_1
2.1888375	Cluster_1
1.8909432	Cluster_1
1.1493602	Cluster_1
1.9675809	Cluster_1
2.8118398	Cluster_1
1.3808304	Cluster_1
1.0257171	Cluster_1
1.4400299	Cluster_1
2.2625363	Cluster_1
2.5953567	Cluster_1
1.0037525	Cluster_1
1.7968981	Cluster_1
0.73387474	Cluster_1
2.6842835	Cluster_1
1.8380529	Cluster_1
0.9971052	Cluster_1
1.419994	Cluster_1
2.5002463	Cluster_1
3.0066776	Cluster_1
3.2507808	Cluster_1
2.798281	Cluster_1
2.8048854	Cluster_1
2.8076646	Cluster_1
2.081516	Cluster_1
2.7888234	Cluster_1
1.8765981	Cluster_1
1.2817291	Cluster_1
2.9063745	Cluster_1
2.3327909	Cluster_1
1.630098	Cluster_1
2.6979084	Cluster_1
2.443477	Cluster_1
0.6785468	Cluster_1
2.4137297	Cluster_1
2.740399	Cluster_1
2.7424486	Cluster_1
1.0091188	Cluster_1
2.7157075	Cluster_1
2.3574631	Cluster_1
2.8376007	Cluster_1
2.760529	Cluster_1
1.4845052	Cluster_1
3.0157921	Cluster_1
1.5940119	Cluster_1
2.1995869	Cluster_1
1.6466231	Cluster_1
2.073501	Cluster_1
2.5834239	Cluster_1
2.5243268	Cluster_1
1.8477849	Cluster_1
2.6792219	Cluster_1
2.68228	Cluster_1
3.0495043	Cluster_1
2.7192004	Cluster_1
2.0626009	Cluster_1
2.687396	Cluster_1
1.5829664	Cluster_1
0.56471956	Cluster_1
2.1217136	Cluster_1
2.7279916	Cluster_1
2.023225	Cluster_1
3.04592	Cluster_1
2.2170928	Cluster_1
1.9812098	Cluster_1
2.215947	Cluster_1
0.68623036	Cluster_1
1.0081428	Cluster_1
2.7549665	Cluster_1
0.93106836	Cluster_1
2.8369408	Cluster_1
2.7740002	Cluster_1
1.0390388	Cluster_1
2.777103	Cluster_1
2.8646524	Cluster_1
2.7967024	Cluster_1
1.7686676	Cluster_1
1.3844701	Cluster_1
1.9981658	Cluster_1
1.7082098	Cluster_1
2.4101489	Cluster_1
2.906322	Cluster_1
1.26041	Cluster_1
2.6687026	Cluster_1
2.8119264	Cluster_1
2.002852	Cluster_1
1.6526711	Cluster_1
2.6337667	Cluster_1
3.0440261	Cluster_1
2.1532605	Cluster_1
2.3256662	Cluster_1
2.7566326	Cluster_1
3.017752	Cluster_1
3.3894947	Cluster_1
3.267273	Cluster_1
-0.6434252	Cluster_1
0.9581766	Cluster_1
3.0562084	Cluster_1
3.872625	Cluster_1
3.0642848	Cluster_1
2.5180068	Cluster_1
3.8316393	Cluster_1
0.66725284	Cluster_1
3.4388697	Cluster_1
2.690024	Cluster_1
2.5396228	Cluster_1
3.5368211	Cluster_1
2.6996381	Cluster_1
2.2284873	Cluster_1
1.3636742	Cluster_1
1.2786379	Cluster_1
3.0363717	Cluster_1
2.9358547	Cluster_1
1.8264546	Cluster_1
3.1159234	Cluster_1
3.3972363	Cluster_1
3.356086	Cluster_1
2.8146672	Cluster_1
3.6690755	Cluster_1
2.3398938	Cluster_1
3.6110303	Cluster_1
4.145773	Cluster_1
2.690318	Cluster_1
1.7889483	Cluster_1
2.867019	Cluster_1
3.5660977	Cluster_1
3.2779524	Cluster_1
2.9488876	Cluster_1
3.240403	Cluster_1
2.2977016	Cluster_1
1.4198184	Cluster_1
2.3256764	Cluster_1
3.6276731	Cluster_1
2.5922916	Cluster_1
3.4345818	Cluster_1
3.175977	Cluster_1
3.2435246	Cluster_1
2.735878	Cluster_1
2.3033307	Cluster_1
2.954579	Cluster_1
2.9038472	Cluster_1
1.041796	Cluster_1
2.6686919	Cluster_1
2.0722709	Cluster_1
0.6361138	Cluster_1
1.9630897	Cluster_1
0.8462455	Cluster_1
0.5281497	Cluster_1
2.280675	Cluster_1
2.9173021	Cluster_1
1.2051055	Cluster_1
1.8342745	Cluster_1
3.2166085	Cluster_1
2.1376214	Cluster_1
2.30093	Cluster_1
0.8501127	Cluster_1
1.0352864	Cluster_1
3.5227764	Cluster_1
0.8428317	Cluster_1
1.1017482	Cluster_1
1.9301082	Cluster_1
0.63487875	Cluster_1
1.7344111	Cluster_1
2.8130453	Cluster_1
2.9356904	Cluster_1
0.9686539	Cluster_1
1.7860657	Cluster_1
0.8562093	Cluster_1
2.576924	Cluster_1
3.4104548	Cluster_1
2.8686824	Cluster_1
2.8818836	Cluster_1
2.100085	Cluster_1
2.3393729	Cluster_1
3.4085672	Cluster_1
3.7887871	Cluster_1
1.9463722	Cluster_1
0.73065567	Cluster_1
2.995998	Cluster_1
1.7705295	Cluster_1
2.93538	Cluster_1
1.6375656	Cluster_1
3.130357	Cluster_1
2.3841536	Cluster_1
2.9697895	Cluster_1
2.7855237	Cluster_1
1.2242177	Cluster_1
2.5261812	Cluster_1
2.5143375	Cluster_1
3.290355	Cluster_1
2.5919921	Cluster_1
3.8135185	Cluster_1
2.0497334	Cluster_1
3.4454834	Cluster_1
1.6547546	Cluster_1
1.8605763	Cluster_1
3.8252528	Cluster_1
2.3613617	Cluster_1
2.8656812	Cluster_1
2.5366864	Cluster_1
1.4845182	Cluster_1
2.6097658	Cluster_1
3.7205641	Cluster_1
2.4654858	Cluster_1
3.2860823	Cluster_1
2.2460403	Cluster_1
1.6548417	Cluster_1
2.4887035	Cluster_1
1.1597208	Cluster_1
2.1613994	Cluster_1
2.9072623	Cluster_1
1.5923009	Cluster_1
2.5400064	Cluster_1
1.2187816	Cluster_1
2.4721787	Cluster_1
1.9952265	Cluster_1
2.2823172	Cluster_1
2.6591177	Cluster_1
1.1507301	Cluster_1
2.506013	Cluster_1
1.8666518	Cluster_1
3.0094044	Cluster_1
1.7263281	Cluster_1
3.5044491	Cluster_1
2.9087722	Cluster_1
2.1465778	Cluster_1
2.4779446	Cluster_1
3.4239366	Cluster_1
1.493484	Cluster_1
2.0519829	Cluster_1
1.7444073	Cluster_1
2.5097828	Cluster_1
1.371448	Cluster_1
2.8721752	Cluster_1
1.4881444	Cluster_1
1.8201841	Cluster_1
1.1471252	Cluster_1
3.3756309	Cluster_1
1.9911731	Cluster_1
3.0534754	Cluster_1
1.4614781	Cluster_1
0.70544225	Cluster_1
1.178241	Cluster_1
1.709761	Cluster_1
3.4172678	Cluster_1
2.508511	Cluster_1
1.5471381	Cluster_1
3.2938168	Cluster_1
0.07016837	Cluster_1
2.9306211	Cluster_1
0.4038439	Cluster_1
2.1658225	Cluster_1
1.9506189	Cluster_1
2.5308914	Cluster_1
1.8574473	Cluster_1
-0.9903943	Cluster_1
2.8133893	Cluster_1
2.5127192	Cluster_1
2.382316	Cluster_1
3.044241	Cluster_1
3.3876305	Cluster_1
0.8368189	Cluster_1
1.1336601	Cluster_1
2.7056122	Cluster_1
2.8718948	Cluster_1
2.4792717	Cluster_1
2.7614045	Cluster_1
2.924568	Cluster_1
0.46493053	Cluster_1
1.6623029	Cluster_1
2.573737	Cluster_1
1.444602	Cluster_1
2.928232	Cluster_1
1.1126986	Cluster_1
2.1502216	Cluster_1
2.9075048	Cluster_1
2.697285	Cluster_1
0.85510945	Cluster_1
1.4095391	Cluster_1
0.84496105	Cluster_1
2.508812	Cluster_1
2.3735976	Cluster_1
1.9884413	Cluster_1
1.6115408	Cluster_1
2.7194252	Cluster_1
2.4741185	Cluster_1
2.7703438	Cluster_1
1.6265644	Cluster_1
2.6582065	Cluster_1
2.2008862	Cluster_1
0.73762256	Cluster_1
2.797896	Cluster_1
0.99121	Cluster_1
2.8393772	Cluster_1
2.5256028	Cluster_1
1.0029324	Cluster_1
2.7389078	Cluster_1
2.7189968	Cluster_1
2.337614	Cluster_1
2.4866545	Cluster_1
2.9436948	Cluster_1
-0.11949957	Cluster_1
2.314139	Cluster_1
2.9814289	Cluster_1
3.0935857	Cluster_1
0.89416397	Cluster_1
1.6644899	Cluster_1
3.2997327	Cluster_1
2.1913605	Cluster_1
2.7383518	Cluster_1
3.275509	Cluster_1
3.7458813	Cluster_1
1.7398403	Cluster_1
3.2757692	Cluster_1
3.1144664	Cluster_1
1.0938185	Cluster_1
3.7304807	Cluster_1
3.0036802	Cluster_1
3.1071157	Cluster_1
2.8507607	Cluster_1
2.6516967	Cluster_1
1.8384054	Cluster_1
1.8347354	Cluster_1
2.1105456	Cluster_1
2.5702555	Cluster_1
2.946332	Cluster_1
2.3889287	Cluster_1
2.7891903	Cluster_1
2.3581991	Cluster_1
2.0509434	Cluster_1
3.231311	Cluster_1
1.3624135	Cluster_1
3.0490916	Cluster_1
2.2215853	Cluster_1
2.0087888	Cluster_1
3.5821512	Cluster_1
3.242016	Cluster_1
2.4243634	Cluster_1
1.048391	Cluster_1
2.0224972	Cluster_1
1.4867778	Cluster_1
3.263556	Cluster_1
3.1464777	Cluster_1
3.2266393	Cluster_1
1.9475592	Cluster_1
1.3707943	Cluster_1
1.9675747	Cluster_1
3.4809062	Cluster_1
2.688451	Cluster_1
1.3223312	Cluster_1
1.7298824	Cluster_1
2.5250163	Cluster_1
1.8088388	Cluster_1
0.7982693	Cluster_1
3.257767	Cluster_1
1.7765707	Cluster_1
4.0784373	Cluster_1
3.1849444	Cluster_1
2.535122	Cluster_1
0.67570525	Cluster_1
3.2285993	Cluster_1
2.1761348	Cluster_1
3.1817687	Cluster_1
2.229153	Cluster_1
0.70496184	Cluster_1
1.8261608	Cluster_1
2.4779158	Cluster_1
1.7489886	Cluster_1
3.2064292	Cluster_1
2.3738036	Cluster_1
1.6918753	Cluster_1
3.5521138	Cluster_1
2.260274	Cluster_1
1.8081893	Cluster_1
0.5531913	Cluster_1
2.4828968	Cluster_1
3.458943	Cluster_1
1.8622633	Cluster_1
1.5955294	Cluster_1
2.2455065	Cluster_1
0.47009066	Cluster_1
1.7657328	Cluster_1
2.1071396	Cluster_1
2.8932827	Cluster_1
3.2713306	Cluster_1
1.6522764	Cluster_1
1.1384132	Cluster_1
2.333035	Cluster_1
2.0118797	Cluster_1
1.5975784	Cluster_1
1.7619712	Cluster_1
1.5824993	Cluster_1
1.8265584	Cluster_1
3.0888007	Cluster_1
3.0542243	Cluster_1
3.1986346	Cluster_1
1.6903733	Cluster_1
0.4830025	Cluster_1
3.2133002	Cluster_1
1.93078	Cluster_1
2.5670233	Cluster_1
2.0028348	Cluster_1
2.6557987	Cluster_1
2.8822646	Cluster_1
1.9293199	Cluster_1
1.2913892	Cluster_1
2.4371066	Cluster_1
3.0116813	Cluster_1
2.583675	Cluster_1
2.7557793	Cluster_1
2.6067338	Cluster_1
0.64843935	Cluster_1
3.2532842	Cluster_1
3.0631304	Cluster_1
2.812762	Cluster_1
2.5474942	Cluster_1
2.5578504	Cluster_1
3.9079041	Cluster_1
3.4047606	Cluster_1
2.6365504	Cluster_1
2.303447	Cluster_1
2.808451	Cluster_1
2.0284858	Cluster_1
2.4709263	Cluster_1
0.43229225	Cluster_1
1.919965	Cluster_1
2.5621903	Cluster_1
3.685353	Cluster_1
2.2456522	Cluster_1
2.966852	Cluster_1
2.9326248	Cluster_1
2.214947	Cluster_1
1.4413508	Cluster_1
1.7147015	Cluster_1
1.3050691	Cluster_1
2.5507956	Cluster_1
3.4873085	Cluster_1
2.7036235	Cluster_1
3.5224268	Cluster_1
2.4167802	Cluster_1
1.5427233	Cluster_1
1.1387296	Cluster_1
2.848876	Cluster_1
2.4395492	Cluster_1
2.169786	Cluster_1
2.230338	Cluster_1
1.826696	Cluster_1
2.5809722	Cluster_1
2.5811002	Cluster_1
2.750169	Cluster_1
1.7567993	Cluster_1
2.8189487	Cluster_1
0.41416484	Cluster_1
3.2377086	Cluster_1
1.4535689	Cluster_1
0.065009534	Cluster_1
1.864148	Cluster_1
2.7329023	Cluster_1
1.9758085	Cluster_1
2.3691833	Cluster_1
0.99523973	Cluster_1
0.5841747	Cluster_1
2.4694726	Cluster_1
1.2307869	Cluster_1
2.3125646	Cluster_1
1.5935746	Cluster_1
2.1934283	Cluster_1
2.7922697	Cluster_1
2.8939567	Cluster_1
0.84512067	Cluster_1
3.2458458	Cluster_1
4.6511393	Cluster_1
2.9899228	Cluster_1
2.6557972	Cluster_1
3.118665	Cluster_1
3.2377164	Cluster_1
2.2634041	Cluster_1
1.8826241	Cluster_1
2.449643	Cluster_1
3.4222808	Cluster_1
3.3269064	Cluster_1
2.6032948	Cluster_1
2.9968555	Cluster_1
1.8687949	Cluster_1
2.0234468	Cluster_1
3.0678098	Cluster_1
1.9299699	Cluster_1
1.4085268	Cluster_1
2.530387	Cluster_1
0.34898272	Cluster_1
2.6293492	Cluster_1
2.4169567	Cluster_1
1.9554658	Cluster_1
2.2008853	Cluster_1
2.5483503	Cluster_1
2.8009822	Cluster_1
3.23848	Cluster_1
0.9452594	Cluster_1
2.5914066	Cluster_1
2.6197698	Cluster_1
3.3067458	Cluster_1
2.3471508	Cluster_1
2.9528823	Cluster_1
2.920709	Cluster_1
3.2502177	Cluster_1
2.027714	Cluster_1
3.1783047	Cluster_1
1.713186	Cluster_1
2.746255	Cluster_1
2.4685528	Cluster_1
2.137649	Cluster_1
2.5481834	Cluster_1
2.5453541	Cluster_1
2.2290773	Cluster_1
2.6688163	Cluster_1
1.3261306	Cluster_1
2.6117852	Cluster_1
3.2491956	Cluster_1
3.0236635	Cluster_1
2.5968993	Cluster_1
3.1534455	Cluster_1
2.315829	Cluster_1
2.6411314	Cluster_1
2.2074785	Cluster_1
1.3342696	Cluster_1
2.8799784	Cluster_1
2.456437	Cluster_1
2.299696	Cluster_1
1.9522907	Cluster_1
2.050357	Cluster_1
1.8530614	Cluster_1
3.127372	Cluster_1
2.6110165	Cluster_1
2.113552	Cluster_1
3.6429508	Cluster_1
2.8049662	Cluster_1
1.0935824	Cluster_1
2.756943	Cluster_1
2.829127	Cluster_1
2.243372	Cluster_1
3.3125854	Cluster_1
1.6138676	Cluster_1
2.3048794	Cluster_1
2.4417915	Cluster_1
1.5762748	Cluster_1
2.5929084	Cluster_1
2.8360822	Cluster_1
2.441713	Cluster_1
3.1627219	Cluster_1
2.1967041	Cluster_1
3.1337433	Cluster_1
2.1568918	Cluster_1
2.816022	Cluster_1
3.2329493	Cluster_1
2.8988183	Cluster_1
0.59944904	Cluster_1
2.927298	Cluster_1
0.19253804	Cluster_1
0.04446724	Cluster_1
1.0834817	Cluster_1
2.7852705	Cluster_1
1.4177567	Cluster_1
1.2299616	Cluster_1
3.087527	Cluster_1
2.332124	Cluster_1
1.6036928	Cluster_1
1.9878719	Cluster_1
3.3090687	Cluster_1
2.900939	Cluster_1
2.0281117	Cluster_1
2.0343332	Cluster_1
1.244465	Cluster_1
2.4640493	Cluster_1
1.0277715	Cluster_1
2.396443	Cluster_1
2.9836388	Cluster_1
3.5131116	Cluster_1
2.3879614	Cluster_1
2.4802613	Cluster_1
2.5512233	Cluster_1
1.8715813	Cluster_1
2.6454651	Cluster_1
2.7095754	Cluster_1
2.40078	Cluster_1
2.4715452	Cluster_1
-0.38195834	Cluster_1
2.2516928	Cluster_1
3.1005135	Cluster_1
3.3518543	Cluster_1
1.749422	Cluster_1
2.3593667	Cluster_1
2.8127065	Cluster_1
1.4301523	Cluster_1
1.9986397	Cluster_1
1.2295579	Cluster_1
1.6490552	Cluster_1
1.2993624	Cluster_1
1.9851216	Cluster_1
1.5143087	Cluster_1
1.7334833	Cluster_1
2.7026446	Cluster_1
2.2611425	Cluster_1
1.7016749	Cluster_1
2.3001063	Cluster_1
2.8533921	Cluster_1
2.7706435	Cluster_1
1.9984323	Cluster_1
2.0808215	Cluster_1
2.0433996	Cluster_1
0.66355544	Cluster_1
2.4446628	Cluster_1
1.5871935	Cluster_1
2.2874851	Cluster_1
2.6216629	Cluster_1
2.706012	Cluster_1
1.2427131	Cluster_1
2.421165	Cluster_1
3.277032	Cluster_1
2.246314	Cluster_1
1.3546693	Cluster_1
2.34308	Cluster_1
3.0284288	Cluster_1
2.0454178	Cluster_1
2.9281745	Cluster_1
2.6467695	Cluster_1
1.863364	Cluster_1
3.524535	Cluster_1
0.3754768	Cluster_1
0.9550859	Cluster_1
0.817387	Cluster_1
1.7493981	Cluster_1
1.5125513	Cluster_1
2.903071	Cluster_1
1.8104255	Cluster_1
2.4740446	Cluster_1
2.350815	Cluster_1
3.484044	Cluster_1
2.1196067	Cluster_1
2.989818	Cluster_1
1.9694557	Cluster_1
2.6171918	Cluster_1
0.80465955	Cluster_1
0.9514908	Cluster_1
2.55422	Cluster_1
2.0038276	Cluster_1
3.2853656	Cluster_1
3.0327208	Cluster_1
1.1126224	Cluster_1
2.8136857	Cluster_1
0.5011681	Cluster_1
0.6282298	Cluster_1
0.8198713	Cluster_1
-0.31339583	Cluster_1
1.0013113	Cluster_1
1.6747366	Cluster_1
-0.33019793	Cluster_1
1.2624446	Cluster_1
0.81520927	Cluster_1
2.1196218	Cluster_1
-0.31961703	Cluster_1
2.6134853	Cluster_1
1.2732128	Cluster_1
1.9911886	Cluster_1
0.8321142	Cluster_1
0.35043427	Cluster_1
1.043729	Cluster_1
1.0855243	Cluster_1
1.2047293	Cluster_1
2.99473	Cluster_1
0.6805289	Cluster_1
3.1266115	Cluster_1
3.0205739	Cluster_1
0.77027917	Cluster_1
0.9079411	Cluster_1
0.26589257	Cluster_1
2.270086	Cluster_1
0.45277008	Cluster_1
3.0545228	Cluster_1
1.7487776	Cluster_1
1.9966791	Cluster_1
1.3518482	Cluster_1
3.1420436	Cluster_1
3.489346	Cluster_1
3.1201396	Cluster_1
1.0392393	Cluster_1
2.3024037	Cluster_1
2.5036535	Cluster_1
2.2907228	Cluster_1
1.2080711	Cluster_1
1.0808249	Cluster_1
1.0524243	Cluster_1
1.1849052	Cluster_1
1.2380464	Cluster_1
0.5999642	Cluster_1
0.41197908	Cluster_1
0.88710535	Cluster_1
3.6027262	Cluster_1
3.7072623	Cluster_1
2.1109095	Cluster_1
2.8973384	Cluster_1
3.9436665	Cluster_1
3.378089	Cluster_1
2.5607765	Cluster_1
1.917428	Cluster_1
2.4607272	Cluster_1
3.6624565	Cluster_1
3.47715	Cluster_1
3.8301039	Cluster_1
2.0809844	Cluster_1
3.6029239	Cluster_1
2.1693764	Cluster_1
2.4255989	Cluster_1
1.0540725	Cluster_1
1.1690506	Cluster_1
3.2164822	Cluster_1
3.241777	Cluster_1
0.73971534	Cluster_1
1.5746986	Cluster_1
3.8211796	Cluster_1
3.9094367	Cluster_1
0.8331375	Cluster_1
2.4983742	Cluster_1
2.2509346	Cluster_1
2.1467683	Cluster_1
2.5737777	Cluster_1
2.5996585	Cluster_1
4.0621734	Cluster_1
3.1454184	Cluster_1
0.63932586	Cluster_1
2.3016949	Cluster_1
2.5147219	Cluster_1
2.7482982	Cluster_1
0.77297366	Cluster_1
2.969955	Cluster_1
3.7720673	Cluster_1
2.8493135	Cluster_1
2.970059	Cluster_1
3.070354	Cluster_1
3.5492506	Cluster_1
1.8595562	Cluster_1
3.0145051	Cluster_1
3.1327024	Cluster_1
3.0201452	Cluster_1
1.8077209	Cluster_1
2.9354258	Cluster_1
2.6682155	Cluster_1
2.9136505	Cluster_1
2.8429084	Cluster_1
2.4656878	Cluster_1
0.9996261	Cluster_1
0.88522863	Cluster_1
3.032205	Cluster_1
2.877311	Cluster_1
3.3712323	Cluster_1
3.4442966	Cluster_1
3.4485767	Cluster_1
2.0805013	Cluster_1
2.3533576	Cluster_1
3.2506843	Cluster_1
2.1502798	Cluster_1
3.144436	Cluster_1
3.4469738	Cluster_1
2.7662337	Cluster_1
3.6279159	Cluster_1
3.4456973	Cluster_1
3.6024587	Cluster_1
3.1760633	Cluster_1
3.4562192	Cluster_1
3.29205	Cluster_1
2.729786	Cluster_1
1.8016858	Cluster_1
0.7750144	Cluster_1
2.4150717	Cluster_1
2.8647428	Cluster_1
4.0994573	Cluster_1
3.262223	Cluster_1
1.8615098	Cluster_1
3.777399	Cluster_1
3.5426495	Cluster_1
2.9490333	Cluster_1
3.8185012	Cluster_1
3.5192835	Cluster_1
3.3552613	Cluster_1
3.529987	Cluster_1
3.3809595	Cluster_1
2.4910264	Cluster_1
3.0420299	Cluster_1
3.4317546	Cluster_1
3.3492534	Cluster_1
4.0382247	Cluster_1
3.3215232	Cluster_1
1.7683299	Cluster_1
3.0610092	Cluster_1
1.9769068	Cluster_1
2.8173444	Cluster_1
3.5915573	Cluster_1
3.4090555	Cluster_1
3.2916358	Cluster_1
3.6916323	Cluster_1
2.3000634	Cluster_1
1.6451069	Cluster_1
2.175795	Cluster_1
2.0593596	Cluster_1
2.879717	Cluster_1
1.8923874	Cluster_1
3.9533045	Cluster_1
2.1027474	Cluster_1
3.4883926	Cluster_1
4.336819	Cluster_1
3.989369	Cluster_1
3.3618217	Cluster_1
2.2559462	Cluster_1
2.0369747	Cluster_1
1.643109	Cluster_1
3.3371341	Cluster_1
3.2652092	Cluster_1
3.2258675	Cluster_1
3.0153255	Cluster_1
3.215717	Cluster_1
3.1125653	Cluster_1
3.2971218	Cluster_1
2.820295	Cluster_1
2.3201025	Cluster_1
2.8899791	Cluster_1
3.4427707	Cluster_1
3.2667983	Cluster_1
3.399025	Cluster_1
2.9491124	Cluster_1
3.0267634	Cluster_1
2.5287569	Cluster_1
2.218863	Cluster_1
2.8711905	Cluster_1
2.7352195	Cluster_1
2.2880788	Cluster_1
2.4277368	Cluster_1
3.132058	Cluster_1
2.67503	Cluster_1
2.1444492	Cluster_1
0.98675233	Cluster_1
3.5864275	Cluster_1
3.1415331	Cluster_1
3.0904682	Cluster_1
3.1339478	Cluster_1
2.9747338	Cluster_1
3.5886273	Cluster_1
2.7557697	Cluster_1
3.269163	Cluster_1
3.4127123	Cluster_1
3.5057583	Cluster_1
2.6737468	Cluster_1
3.3773215	Cluster_1
2.5947027	Cluster_1
1.732041	Cluster_1
3.58488	Cluster_1
2.2118864	Cluster_1
2.191285	Cluster_1
3.1012695	Cluster_1
2.9321325	Cluster_1
3.054237	Cluster_1
3.5188103	Cluster_1
3.1011126	Cluster_1
2.6894488	Cluster_1
1.9364035	Cluster_1
1.8325434	Cluster_1
1.7619518	Cluster_1
2.462445	Cluster_1
2.35135	Cluster_1
3.2430165	Cluster_1
2.444287	Cluster_1
2.8887558	Cluster_1
2.7329302	Cluster_1
2.6341255	Cluster_1
1.2483933	Cluster_1
1.3797917	Cluster_1
0.60864735	Cluster_1
1.0008385	Cluster_1
2.01088	Cluster_1
2.396011	Cluster_1
2.4455888	Cluster_1
1.0124571	Cluster_1
1.166773	Cluster_1
2.9537966	Cluster_1
1.5062348	Cluster_1
0.9837679	Cluster_1
2.7201838	Cluster_1
1.4164041	Cluster_1
2.9209738	Cluster_1
1.9957144	Cluster_1
1.8830736	Cluster_1
1.1093448	Cluster_1
1.5795774	Cluster_1
2.2798522	Cluster_1
2.3220155	Cluster_1
1.8829248	Cluster_1
1.8643782	Cluster_1
2.4299889	Cluster_1
1.1842113	Cluster_1
1.8337204	Cluster_1
1.9855541	Cluster_1
1.173751	Cluster_1
1.5226412	Cluster_1
0.7958276	Cluster_1
2.037763	Cluster_1
1.0443562	Cluster_1
1.3598207	Cluster_1
1.9419341	Cluster_1
1.7611384	Cluster_1
0.8316511	Cluster_1
0.84469277	Cluster_1
2.0786889	Cluster_1
1.2483916	Cluster_1
0.3058932	Cluster_1
2.1518931	Cluster_1
2.238065	Cluster_1
2.7603257	Cluster_1
2.7143102	Cluster_1
2.8163679	Cluster_1
2.2798965	Cluster_1
2.3085897	Cluster_1
1.7851372	Cluster_1
2.1617115	Cluster_1
3.46797	Cluster_1
3.139414	Cluster_1
2.3673894	Cluster_1
3.0492241	Cluster_1
0.0678614	Cluster_1
-0.106704526	Cluster_1
2.0614886	Cluster_1
2.7902012	Cluster_1
3.1201515	Cluster_1
3.4609985	Cluster_1
2.468147	Cluster_1
2.369098	Cluster_1
2.0867372	Cluster_1
2.604179	Cluster_1
2.7951066	Cluster_1
2.6893818	Cluster_1
1.6841265	Cluster_1
2.0621	Cluster_1
2.2715044	Cluster_1
2.4407544	Cluster_1
3.2346396	Cluster_1
2.3781369	Cluster_1
0.95556784	Cluster_1
0.84506506	Cluster_1
1.6613936	Cluster_1
0.7749225	Cluster_1
3.0817444	Cluster_1
2.5418103	Cluster_1
3.1741762	Cluster_1
3.4458513	Cluster_1
2.5259748	Cluster_1
1.9435279	Cluster_1
0.2093207	Cluster_1
2.6329165	Cluster_1
2.0970109	Cluster_1
2.8692782	Cluster_1
1.7809904	Cluster_1
2.8586814	Cluster_1
3.4901092	Cluster_1
1.8419188	Cluster_1
1.5743978	Cluster_1
2.476056	Cluster_1
1.1174655	Cluster_1
1.1920043	Cluster_1
2.5814314	Cluster_1
2.7381058	Cluster_1
2.933358	Cluster_1
2.2042634	Cluster_1
1.433592	Cluster_1
3.1076558	Cluster_1
2.8880174	Cluster_1
2.964372	Cluster_1
3.103856	Cluster_1
1.1370231	Cluster_1
0.21229643	Cluster_1
1.9527961	Cluster_1
0.093032	Cluster_1
3.1418803	Cluster_1
3.1992652	Cluster_1
3.3404942	Cluster_1
2.6914146	Cluster_1
2.3997855	Cluster_1
3.2899642	Cluster_1
2.589603	Cluster_1
2.951161	Cluster_1
2.9568484	Cluster_1
2.7628157	Cluster_1
3.1460009	Cluster_1
2.9867299	Cluster_1
2.7029183	Cluster_1
2.8300798	Cluster_1
2.1069741	Cluster_1
2.8620286	Cluster_1
2.9061954	Cluster_1
1.909152	Cluster_1
2.9882367	Cluster_1
2.6827223	Cluster_1
3.2589495	Cluster_1
2.9663603	Cluster_1
2.7570755	Cluster_1
2.8312984	Cluster_1
2.7925997	Cluster_1
2.8489594	Cluster_1
2.5145206	Cluster_1
2.184891	Cluster_1
3.0222535	Cluster_1
2.9270205	Cluster_1
2.7929847	Cluster_1
2.806111	Cluster_1
3.1246593	Cluster_1
2.6420462	Cluster_1
3.0508394	Cluster_1
2.765433	Cluster_1
2.717167	Cluster_1
2.9055831	Cluster_1
2.8757212	Cluster_1
2.7868848	Cluster_1
2.7810621	Cluster_1
1.3852956	Cluster_1
2.8527634	Cluster_1
2.898793	Cluster_1
2.7787383	Cluster_1
2.860334	Cluster_1
2.7057314	Cluster_1
2.7868657	Cluster_1
2.425714	Cluster_1
2.9262843	Cluster_1
2.7166367	Cluster_1
2.9964452	Cluster_1
3.0945194	Cluster_1
2.6532469	Cluster_1
2.2275429	Cluster_1
2.8940418	Cluster_1
2.7017846	Cluster_1
2.4143527	Cluster_1
2.6890872	Cluster_1
2.579771	Cluster_1
2.6365156	Cluster_1
2.7986183	Cluster_1
2.8298585	Cluster_1
2.764435	Cluster_1
2.4993138	Cluster_1
2.6150568	Cluster_1
2.9430144	Cluster_1
2.2384248	Cluster_1
2.144318	Cluster_1
2.4745016	Cluster_1
2.681252	Cluster_1
3.0449095	Cluster_1
3.1126287	Cluster_1
2.845191	Cluster_1
1.7610642	Cluster_1
2.8778663	Cluster_1
2.7543514	Cluster_1
2.8323731	Cluster_1
1.7705063	Cluster_1
3.0619795	Cluster_1
2.6601741	Cluster_1
2.9076293	Cluster_1
2.685741	Cluster_1
1.359127	Cluster_1
2.7946541	Cluster_1
2.7288253	Cluster_1
2.91387	Cluster_1
2.909142	Cluster_1
2.6994984	Cluster_1
2.5901296	Cluster_1
3.1667957	Cluster_1
2.8091125	Cluster_1
2.877765	Cluster_1
3.1527991	Cluster_1
2.9850225	Cluster_1
3.2983348	Cluster_1
[truncated: 149,540 more rows]
