# Supplementary material for: Integrative spatial omics reveals distinct tumor-promoting multicellular niches and immunosuppressive mechanisms in Black American and White American patients with TNBC
Source: Nat Commun. 2025 Jul 17;16:6584. doi: 10.1038/s41467-025-61034-3 (PMC12271405; doi:10.1038/s41467-025-61034-3)
Supplement: Supplementary file 4 — Source Data 1 [file 41467_2025_61034_MOESM4_ESM.zip › SFig.13b.txt]

Expression	ClusterID
-1.1293488	Cluster_1
0.08798018	Cluster_1
0.022298766	Cluster_1
0.37841886	Cluster_1
-0.40997636	Cluster_1
-0.683672	Cluster_1
-0.013408934	Cluster_1
-0.8600047	Cluster_1
-0.35992274	Cluster_1
-0.5779718	Cluster_1
0.6469415	Cluster_1
0.11858525	Cluster_1
-0.0064417324	Cluster_1
-0.022206122	Cluster_1
-1.0988623	Cluster_1
-0.24013755	Cluster_1
-0.39750892	Cluster_1
-1.0534865	Cluster_1
-0.8311234	Cluster_1
-0.09025307	Cluster_1
0.4320315	Cluster_1
0.21214397	Cluster_1
0.27065685	Cluster_1
-0.39592454	Cluster_1
-0.32253617	Cluster_1
0.86646605	Cluster_1
-0.45610628	Cluster_1
-0.5360874	Cluster_1
-1.2107865	Cluster_1
-0.14167838	Cluster_1
-0.4005469	Cluster_1
0.17771588	Cluster_1
0.10825374	Cluster_1
0.08932186	Cluster_1
-0.5001341	Cluster_1
-0.58183223	Cluster_1
-0.85712147	Cluster_1
-0.27505752	Cluster_1
-1.038587	Cluster_1
-0.3203667	Cluster_1
-0.12118963	Cluster_1
-1.9259837	Cluster_1
0.036485873	Cluster_1
-0.23598674	Cluster_1
-0.9680902	Cluster_1
0.107207865	Cluster_1
0.012946327	Cluster_1
-0.47624984	Cluster_1
-0.21938565	Cluster_1
0.015174538	Cluster_1
-0.07934711	Cluster_1
-0.37301773	Cluster_1
-0.66140544	Cluster_1
-0.88638145	Cluster_1
-0.034471612	Cluster_1
1.5142174	Cluster_1
0.4596299	Cluster_1
0.5286053	Cluster_1
-0.68768895	Cluster_1
-0.7720242	Cluster_1
-0.32503104	Cluster_1
-0.48004308	Cluster_1
0.20846722	Cluster_1
-0.2990178	Cluster_1
-0.015597745	Cluster_1
0.13705179	Cluster_1
-0.26434803	Cluster_1
0.7264039	Cluster_1
-0.5175262	Cluster_1
-0.5649639	Cluster_1
0.2255521	Cluster_1
-0.31874508	Cluster_1
1.0208737	Cluster_1
-0.026408596	Cluster_1
-0.056963556	Cluster_1
-1.2758974	Cluster_1
0.5258766	Cluster_1
0.14394048	Cluster_1
-0.6326909	Cluster_1
-0.46249968	Cluster_1
-0.44187453	Cluster_1
0.08602897	Cluster_1
-0.20421386	Cluster_1
-0.29968816	Cluster_1
-0.93115556	Cluster_1
0.353381	Cluster_1
0.23460566	Cluster_1
-0.1521681	Cluster_1
-0.14876942	Cluster_1
-0.16120817	Cluster_1
-0.15354349	Cluster_1
0.021902848	Cluster_1
-0.7076372	Cluster_1
-0.44818535	Cluster_1
-1.2821941	Cluster_1
-0.3273333	Cluster_1
-0.592077	Cluster_1
-0.27688298	Cluster_1
0.4892602	Cluster_1
0.23872662	Cluster_1
0.11104717	Cluster_1
0.0016650166	Cluster_1
0.010772994	Cluster_1
-1.1742644	Cluster_1
0.08629208	Cluster_1
-0.8600738	Cluster_1
-0.14732262	Cluster_1
0.983955	Cluster_1
-0.25919107	Cluster_1
-0.18332627	Cluster_1
-0.056343876	Cluster_1
-0.12190671	Cluster_1
0.02778027	Cluster_1
0.2304802	Cluster_1
-0.35871598	Cluster_1
0.19293778	Cluster_1
-1.1993408	Cluster_1
-0.055424068	Cluster_1
1.557704	Cluster_1
-1.0362043	Cluster_1
-0.3512047	Cluster_1
-0.5713068	Cluster_1
0.009478588	Cluster_1
-0.4640391	Cluster_1
-0.12566614	Cluster_1
-0.3286994	Cluster_1
0.5423331	Cluster_1
-0.07204905	Cluster_1
-0.88146675	Cluster_1
-0.15463412	Cluster_1
-0.40981627	Cluster_1
-0.123207934	Cluster_1
0.43490127	Cluster_1
-0.35272422	Cluster_1
0.10732192	Cluster_1
-0.83392406	Cluster_1
0.1666536	Cluster_1
-0.09896905	Cluster_1
-0.3922656	Cluster_1
-0.14682798	Cluster_1
-0.049849316	Cluster_1
-0.018551523	Cluster_1
-0.12557468	Cluster_1
-0.85185474	Cluster_1
0.47521988	Cluster_1
0.6355481	Cluster_1
-0.046148628	Cluster_1
0.29271907	Cluster_1
-0.486166	Cluster_1
-0.5039169	Cluster_1
-1.133818	Cluster_1
-0.2009192	Cluster_1
0.095854014	Cluster_1
-0.20769419	Cluster_1
-0.31847578	Cluster_1
0.06737361	Cluster_1
-0.51875913	Cluster_1
0.37036082	Cluster_1
-0.9144071	Cluster_1
-0.68315715	Cluster_1
-0.05331739	Cluster_1
0.2910891	Cluster_1
0.3814328	Cluster_1
-0.392145	Cluster_1
-0.5465637	Cluster_1
-0.08938986	Cluster_1
-0.53833324	Cluster_1
-0.5810146	Cluster_1
0.13286343	Cluster_1
0.15917777	Cluster_1
-0.43102992	Cluster_1
-0.56246066	Cluster_1
-0.033300478	Cluster_1
0.085112765	Cluster_1
-0.29322731	Cluster_1
-0.7105545	Cluster_1
-0.46533898	Cluster_1
-0.48301005	Cluster_1
0.8752028	Cluster_1
-0.04366075	Cluster_1
-0.35311514	Cluster_1
-0.4326904	Cluster_1
-0.3742415	Cluster_1
-0.43431318	Cluster_1
-0.3181643	Cluster_1
-1.5285593	Cluster_1
-0.27401403	Cluster_1
0.024514725	Cluster_1
0.036077242	Cluster_1
-0.50066406	Cluster_1
-0.23887688	Cluster_1
0.12576026	Cluster_1
-0.5317724	Cluster_1
-0.6464699	Cluster_1
-0.7948686	Cluster_1
0.062191308	Cluster_1
0.3084036	Cluster_1
-0.44388154	Cluster_1
0.09659798	Cluster_1
-0.038346946	Cluster_1
-0.2345051	Cluster_1
-0.21166055	Cluster_1
-0.987757	Cluster_1
-0.56333685	Cluster_1
0.024965262	Cluster_1
-0.74356526	Cluster_1
-0.11613383	Cluster_1
-1.1891253	Cluster_1
-0.065175034	Cluster_1
-1.0229256	Cluster_1
-0.18505576	Cluster_1
-0.15411735	Cluster_1
-1.3010205	Cluster_1
-0.7067727	Cluster_1
-1.3067029	Cluster_1
-1.2352889	Cluster_1
-0.5404516	Cluster_1
-1.1390917	Cluster_1
-0.29423964	Cluster_1
0.2587872	Cluster_1
-1.2322178	Cluster_1
-0.38990414	Cluster_1
-0.7602305	Cluster_1
-0.21281342	Cluster_1
-0.09139607	Cluster_1
-1.4068899	Cluster_1
-0.041009158	Cluster_1
-0.39982912	Cluster_1
-0.99811494	Cluster_1
0.93617547	Cluster_1
-0.6553856	Cluster_1
-0.089109324	Cluster_1
-1.7837074	Cluster_1
-0.96573365	Cluster_1
-0.48635224	Cluster_1
-1.4160732	Cluster_1
0.049956597	Cluster_1
0.038918838	Cluster_1
0.19394088	Cluster_1
-1.5336143	Cluster_1
-0.79242367	Cluster_1
0.527928	Cluster_1
-0.7094116	Cluster_1
-1.045032	Cluster_1
0.2850261	Cluster_1
-1.1705332	Cluster_1
-0.31509763	Cluster_1
-1.2914097	Cluster_1
0.30688184	Cluster_1
1.0690686	Cluster_1
-0.33662197	Cluster_1
-0.13878605	Cluster_1
-0.046925683	Cluster_1
-0.6052461	Cluster_1
-0.7049191	Cluster_1
-0.6734401	Cluster_1
1.3644041	Cluster_1
1.734576	Cluster_1
-0.6076266	Cluster_1
-0.24090831	Cluster_1
-0.4140405	Cluster_1
-0.12782489	Cluster_1
-0.23242941	Cluster_1
0.08921014	Cluster_1
-0.10891989	Cluster_1
-0.45452726	Cluster_1
-0.24709052	Cluster_1
-0.3760565	Cluster_1
-1.4198362	Cluster_1
-0.4030768	Cluster_1
0.21211761	Cluster_1
-0.1028609	Cluster_1
0.31299517	Cluster_1
-1.0057751	Cluster_1
0.19693333	Cluster_1
-1.540891	Cluster_1
-0.96938455	Cluster_1
-0.27539828	Cluster_1
-0.7542819	Cluster_1
-0.58178747	Cluster_1
-0.9168278	Cluster_1
-1.0975292	Cluster_1
-0.46876365	Cluster_1
-1.0062307	Cluster_1
-0.28034	Cluster_1
-1.0113418	Cluster_1
-1.0768906	Cluster_1
-0.05203042	Cluster_1
-0.7472823	Cluster_1
-0.9937436	Cluster_1
0.13488036	Cluster_1
0.012203423	Cluster_1
-0.45004067	Cluster_1
-0.093892574	Cluster_1
-0.17147592	Cluster_1
-1.0877177	Cluster_1
-1.4101632	Cluster_1
-0.6425917	Cluster_1
-0.6040953	Cluster_1
-0.09177447	Cluster_1
-0.49308845	Cluster_1
-0.112933986	Cluster_1
-0.24403407	Cluster_1
-0.53373516	Cluster_1
0.09853357	Cluster_1
-0.48463547	Cluster_1
0.050385833	Cluster_1
-0.17086041	Cluster_1
-0.452815	Cluster_1
0.7059617	Cluster_1
-0.5583679	Cluster_1
-0.432753	Cluster_1
0.12538056	Cluster_1
-0.3918247	Cluster_1
-0.78091884	Cluster_1
-0.6220676	Cluster_1
-0.9674949	Cluster_1
-1.2882899	Cluster_1
-0.32347462	Cluster_1
-0.42226595	Cluster_1
0.44877154	Cluster_1
-0.95284224	Cluster_1
-0.46301234	Cluster_1
-0.09503347	Cluster_1
0.004667941	Cluster_1
-0.06642256	Cluster_1
-0.35142428	Cluster_1
0.46008983	Cluster_1
-0.6252256	Cluster_1
-1.6061953	Cluster_1
-0.31648025	Cluster_1
-0.8467085	Cluster_1
-0.76882553	Cluster_1
-0.35861292	Cluster_1
0.091902	Cluster_1
-0.11760154	Cluster_1
-0.21056835	Cluster_1
-0.45608208	Cluster_1
-0.8341757	Cluster_1
-0.9226819	Cluster_1
-0.14059462	Cluster_1
-0.2576907	Cluster_1
-0.87779576	Cluster_1
0.4174821	Cluster_1
-1.3861539	Cluster_1
-1.1644285	Cluster_1
0.34328124	Cluster_1
-0.44977456	Cluster_1
-0.19168147	Cluster_1
-0.20851935	Cluster_1
0.09507929	Cluster_1
-0.7630961	Cluster_1
-0.96585244	Cluster_1
-0.051597577	Cluster_1
-0.38442227	Cluster_1
-1.5122193	Cluster_1
-0.88355845	Cluster_1
-0.8520424	Cluster_1
-0.27764174	Cluster_1
-1.0730559	Cluster_1
-0.4650386	Cluster_1
-0.25098762	Cluster_1
-0.1309995	Cluster_1
-0.20016417	Cluster_1
-0.26285076	Cluster_1
0.32778016	Cluster_1
-0.5583275	Cluster_1
-0.94318116	Cluster_1
-1.9548956	Cluster_1
-0.36080694	Cluster_1
-0.35745263	Cluster_1
-0.07405193	Cluster_1
0.048287436	Cluster_1
-0.4567163	Cluster_1
-0.30771697	Cluster_1
-0.5214956	Cluster_1
-0.24507417	Cluster_1
-0.82637626	Cluster_1
-0.56687367	Cluster_1
0.30055436	Cluster_1
-1.2693943	Cluster_1
-0.26877883	Cluster_1
-1.6566601	Cluster_1
-0.6641231	Cluster_1
-0.47634816	Cluster_1
-0.557506	Cluster_1
-0.44127122	Cluster_1
0.48494732	Cluster_1
-1.1788083	Cluster_1
-0.58441687	Cluster_1
-0.13231498	Cluster_1
0.0024364183	Cluster_1
-0.0058669103	Cluster_1
-0.27210456	Cluster_1
-0.1666679	Cluster_1
-0.47530103	Cluster_1
-0.63898766	Cluster_1
-0.17030084	Cluster_1
0.5752873	Cluster_1
-0.30872083	Cluster_1
-0.7287235	Cluster_1
-0.5157911	Cluster_1
-0.19234411	Cluster_1
-1.0467347	Cluster_1
-0.09726353	Cluster_1
-0.296884	Cluster_1
0.38191557	Cluster_1
-0.022081148	Cluster_1
-0.3190065	Cluster_1
0.46136808	Cluster_1
-1.0225747	Cluster_1
0.018236019	Cluster_1
-0.93301076	Cluster_1
0.053841915	Cluster_1
-0.27712438	Cluster_1
-0.97003603	Cluster_1
0.09252134	Cluster_1
0.076664865	Cluster_1
0.19618753	Cluster_1
0.11497788	Cluster_1
0.15740535	Cluster_1
-0.09042236	Cluster_1
0.13071242	Cluster_1
2.7204883	Cluster_1
0.013378799	Cluster_1
-0.9269951	Cluster_1
0.27909398	Cluster_1
-0.5774477	Cluster_1
-0.12156564	Cluster_1
-0.79895705	Cluster_1
0.32905596	Cluster_1
0.16053687	Cluster_1
-0.5073859	Cluster_1
0.76489097	Cluster_1
-0.33020222	Cluster_1
-0.21476828	Cluster_1
-0.17132047	Cluster_1
-0.015728043	Cluster_1
-0.7521192	Cluster_1
-0.4846828	Cluster_1
-0.1832326	Cluster_1
-1.4949571	Cluster_1
-0.6001009	Cluster_1
-0.13763313	Cluster_1
0.036209915	Cluster_1
0.37032744	Cluster_1
0.5701585	Cluster_1
0.24012966	Cluster_1
-0.8201444	Cluster_1
-0.33287337	Cluster_1
-2.2790291	Cluster_1
0.4880009	Cluster_1
-0.2567391	Cluster_1
0.46768212	Cluster_1
-0.16842414	Cluster_1
0.10780484	Cluster_1
-1.978551	Cluster_1
0.25862244	Cluster_1
0.18454106	Cluster_1
-0.034242984	Cluster_1
-1.1509888	Cluster_1
-0.28838065	Cluster_1
-0.49832124	Cluster_1
0.18070935	Cluster_1
0.1838809	Cluster_1
-0.7151468	Cluster_1
-1.7698728	Cluster_1
0.009744643	Cluster_1
-0.38519746	Cluster_1
-1.1614839	Cluster_1
-0.20973419	Cluster_1
-0.8275115	Cluster_1
-0.67473024	Cluster_1
-0.19038172	Cluster_1
0.10355662	Cluster_1
0.12709527	Cluster_1
-0.23798956	Cluster_1
-0.03768111	Cluster_1
-0.35198897	Cluster_1
-1.5331899	Cluster_1
0.5865613	Cluster_1
-0.01156654	Cluster_1
-0.14232413	Cluster_1
-0.5625782	Cluster_1
-0.1844762	Cluster_1
-0.4605202	Cluster_1
-0.6066607	Cluster_1
0.24800448	Cluster_1
-0.09263831	Cluster_1
0.14182293	Cluster_1
0.51410943	Cluster_1
0.22866026	Cluster_1
-0.9803756	Cluster_1
0.4699694	Cluster_1
0.1957773	Cluster_1
0.25378993	Cluster_1
-0.05667303	Cluster_1
-0.987808	Cluster_1
0.4447132	Cluster_1
-0.13450943	Cluster_1
-0.11203448	Cluster_1
-0.95081806	Cluster_1
0.11953095	Cluster_1
-1.1018248	Cluster_1
-0.19258265	Cluster_1
-0.32514206	Cluster_1
-0.6867795	Cluster_1
0.0153889125	Cluster_1
-0.27236304	Cluster_1
0.98967654	Cluster_1
-0.3360663	Cluster_1
-0.07113699	Cluster_1
-0.35842022	Cluster_1
-1.0453534	Cluster_1
-0.28124964	Cluster_1
-0.13832653	Cluster_1
0.049451843	Cluster_1
0.31076518	Cluster_1
-0.2004702	Cluster_1
-0.42875877	Cluster_1
1.2316489	Cluster_1
0.30426314	Cluster_1
-0.027689647	Cluster_1
-0.47580275	Cluster_1
-0.7852827	Cluster_1
-0.54060155	Cluster_1
-0.059626658	Cluster_1
-1.2969258	Cluster_1
-0.29931977	Cluster_1
-0.489238	Cluster_1
-0.805729	Cluster_1
-0.5350165	Cluster_1
-1.0743504	Cluster_1
-0.67914927	Cluster_1
-0.9102749	Cluster_1
-0.98638415	Cluster_1
-0.4477879	Cluster_1
-0.9853325	Cluster_1
-0.2555925	Cluster_1
-0.45436215	Cluster_1
-0.7682739	Cluster_1
-1.240412	Cluster_1
-0.641216	Cluster_1
-0.41208002	Cluster_1
0.6996123	Cluster_1
-0.44807193	Cluster_1
-0.31396574	Cluster_1
-0.60929316	Cluster_1
-0.037764356	Cluster_1
-0.7602823	Cluster_1
0.39998	Cluster_1
-0.3622389	Cluster_1
0.06895945	Cluster_1
-1.0686767	Cluster_1
-0.9732558	Cluster_1
-0.42517695	Cluster_1
-0.50202674	Cluster_1
0.09627088	Cluster_1
-0.029418282	Cluster_1
0.7100404	Cluster_1
0.19980755	Cluster_1
0.6061663	Cluster_1
-0.04765537	Cluster_1
0.3572726	Cluster_1
-0.18736507	Cluster_1
-0.018701846	Cluster_1
-1.2447745	Cluster_1
-0.52240163	Cluster_1
-0.5309813	Cluster_1
-0.32310757	Cluster_1
-0.3178782	Cluster_1
-0.47659665	Cluster_1
-0.397196	Cluster_1
-0.5626198	Cluster_1
-0.41622323	Cluster_1
0.8841671	Cluster_1
-0.62919676	Cluster_1
-0.09561321	Cluster_1
-0.91352206	Cluster_1
0.0805902	Cluster_1
-1.0161555	Cluster_1
-1.4109237	Cluster_1
-0.4753869	Cluster_1
-0.08476964	Cluster_1
-1.9163976	Cluster_1
0.377456	Cluster_1
-0.90524125	Cluster_1
-0.24748348	Cluster_1
-0.10071462	Cluster_1
0.079125166	Cluster_1
0.4703819	Cluster_1
0.1814321	Cluster_1
-0.74753004	Cluster_1
-0.9502611	Cluster_1
-0.50564396	Cluster_1
-0.45300278	Cluster_1
-0.054823477	Cluster_1
1.0112032	Cluster_1
-0.8164779	Cluster_1
-0.1766613	Cluster_1
-0.58061063	Cluster_1
0.16257681	Cluster_1
-0.8261936	Cluster_1
0.26970464	Cluster_1
-0.4905476	Cluster_1
-0.1485516	Cluster_1
-0.44293806	Cluster_1
-0.4431449	Cluster_1
0.22042382	Cluster_1
-0.24466793	Cluster_1
-0.9977949	Cluster_1
-0.08147344	Cluster_1
-0.008335875	Cluster_1
-0.18181688	Cluster_1
-0.107896574	Cluster_1
-0.5328774	Cluster_1
0.6113468	Cluster_1
-0.60825574	Cluster_1
-0.93137264	Cluster_1
-0.8458595	Cluster_1
-0.6582955	Cluster_1
-0.26719603	Cluster_1
-0.23234434	Cluster_1
-0.34041697	Cluster_1
-0.13332236	Cluster_1
-1.3053838	Cluster_1
-1.3914024	Cluster_1
0.30406752	Cluster_1
-0.47241047	Cluster_1
0.43846637	Cluster_1
-1.172754	Cluster_1
-0.17353922	Cluster_1
-0.51009464	Cluster_1
-2.0329962	Cluster_1
-0.59195954	Cluster_1
-0.31349072	Cluster_1
0.04180941	Cluster_1
-0.44409564	Cluster_1
0.470877	Cluster_1
-1.0693957	Cluster_1
-0.025052337	Cluster_1
0.05478893	Cluster_1
-0.20248662	Cluster_1
-0.44068205	Cluster_1
-0.6748708	Cluster_1
0.10883316	Cluster_1
-0.5197557	Cluster_1
0.081560016	Cluster_1
-0.9182669	Cluster_1
0.14405648	Cluster_1
-0.205818	Cluster_1
-0.07508042	Cluster_1
-0.13002315	Cluster_1
0.0191771	Cluster_1
-0.40749034	Cluster_1
-0.3257354	Cluster_1
-0.20780396	Cluster_1
-0.6535691	Cluster_1
-0.38782233	Cluster_1
0.81993705	Cluster_1
-1.0995566	Cluster_1
-0.49978656	Cluster_1
-1.5179876	Cluster_1
-0.49551663	Cluster_1
-0.91858757	Cluster_1
0.29415148	Cluster_1
-0.86728424	Cluster_1
-1.3013587	Cluster_1
-0.95547193	Cluster_1
-0.67922825	Cluster_1
-0.520908	Cluster_1
-0.5556719	Cluster_1
0.020700516	Cluster_1
0.2534448	Cluster_1
-0.89563346	Cluster_1
-1.1680973	Cluster_1
-1.310599	Cluster_1
-0.21947634	Cluster_1
-1.2550588	Cluster_1
0.2756241	Cluster_1
0.20652223	Cluster_1
-0.11160955	Cluster_1
-0.23030712	Cluster_1
-0.056386556	Cluster_1
-0.30116817	Cluster_1
-0.50857246	Cluster_1
-0.037997108	Cluster_1
-0.82899475	Cluster_1
0.20435552	Cluster_1
-0.7633246	Cluster_1
-0.9022401	Cluster_1
-0.86912966	Cluster_1
-1.5468819	Cluster_1
-0.32081324	Cluster_1
-0.124980815	Cluster_1
-0.23645037	Cluster_1
0.31753308	Cluster_1
-1.469729	Cluster_1
-0.022298053	Cluster_1
-0.8457338	Cluster_1
-0.10745317	Cluster_1
-0.5005571	Cluster_1
-0.351495	Cluster_1
-0.5954791	Cluster_1
-1.0052199	Cluster_1
0.1526205	Cluster_1
-0.19561747	Cluster_1
-0.7326132	Cluster_1
-1.9414549	Cluster_1
-0.52712625	Cluster_1
-0.76220363	Cluster_1
-0.12199749	Cluster_1
0.14300351	Cluster_1
0.11150414	Cluster_1
0.10807591	Cluster_1
-0.29605865	Cluster_1
-0.3199254	Cluster_1
-1.2147621	Cluster_1
-0.3186931	Cluster_1
-0.14152418	Cluster_1
-0.011827503	Cluster_1
-0.015318673	Cluster_1
-0.7519034	Cluster_1
-0.2557987	Cluster_1
-0.20486067	Cluster_1
-0.8350051	Cluster_1
-0.5383749	Cluster_1
-0.70405424	Cluster_1
0.8927234	Cluster_1
-1.3226703	Cluster_1
-0.5253268	Cluster_1
-0.64526457	Cluster_1
-0.45942006	Cluster_1
-1.3260561	Cluster_1
-0.09209369	Cluster_1
-0.44415167	Cluster_1
-0.2220474	Cluster_1
0.16467646	Cluster_1
-0.41903964	Cluster_1
-0.5314441	Cluster_1
-0.053451877	Cluster_1
0.06220799	Cluster_1
-0.720103	Cluster_1
-0.05173545	Cluster_1
-0.31482986	Cluster_1
-0.3259483	Cluster_1
-0.69505376	Cluster_1
-0.5422983	Cluster_1
-0.3298606	Cluster_1
-0.63186693	Cluster_1
-0.22840041	Cluster_1
-0.031062651	Cluster_1
-1.4015926	Cluster_1
0.3598704	Cluster_1
-0.2617067	Cluster_1
-0.4399043	Cluster_1
-0.63592774	Cluster_1
-2.0079885	Cluster_1
-1.6694008	Cluster_1
-0.7779073	Cluster_1
-0.56322587	Cluster_1
-0.61025846	Cluster_1
-1.3828949	Cluster_1
-0.8287199	Cluster_1
-0.3658866	Cluster_1
-0.45695785	Cluster_1
-0.55292886	Cluster_1
-0.16073985	Cluster_1
-1.0658348	Cluster_1
0.8102335	Cluster_1
-0.539446	Cluster_1
-0.2902278	Cluster_1
-2.0629559	Cluster_1
-0.62533486	Cluster_1
-0.08934266	Cluster_1
-0.43455708	Cluster_1
-1.5222474	Cluster_1
-0.057903636	Cluster_1
-1.1111947	Cluster_1
-1.1313982	Cluster_1
0.0720578	Cluster_1
0.22531295	Cluster_1
0.09915852	Cluster_1
0.27567068	Cluster_1
-0.9764151	Cluster_1
-1.2068974	Cluster_1
-1.2522396	Cluster_1
0.17448272	Cluster_1
-0.6754561	Cluster_1
0.17984459	Cluster_1
0.4890279	Cluster_1
-0.9224623	Cluster_1
-0.78445256	Cluster_1
-0.68415284	Cluster_1
-0.71734434	Cluster_1
-0.63403463	Cluster_1
-0.4059552	Cluster_1
-0.76342463	Cluster_1
-0.8026544	Cluster_1
-0.6700285	Cluster_1
-0.030525537	Cluster_1
-1.5990489	Cluster_1
-0.61010635	Cluster_1
-0.95375896	Cluster_1
0.22217578	Cluster_1
-0.3813048	Cluster_1
-0.8802728	Cluster_1
-0.49706173	Cluster_1
-0.6585855	Cluster_1
-0.016737053	Cluster_1
-0.11565933	Cluster_1
0.011360124	Cluster_1
-0.31702107	Cluster_1
-0.6330086	Cluster_1
-0.19899018	Cluster_1
-0.33237198	Cluster_1
0.39287788	Cluster_1
-0.64449775	Cluster_1
-0.6133377	Cluster_1
-0.49927223	Cluster_1
-0.53348386	Cluster_1
-0.11438739	Cluster_1
-0.87619644	Cluster_1
-0.24489763	Cluster_1
-0.53464746	Cluster_1
-1.0897284	Cluster_1
0.5098975	Cluster_1
-0.3439321	Cluster_1
-0.44330445	Cluster_1
-1.3717432	Cluster_1
-0.27362493	Cluster_1
-0.21222919	Cluster_1
-1.4287575	Cluster_1
-0.50502264	Cluster_1
-0.24597825	Cluster_1
0.5587541	Cluster_1
-0.54961973	Cluster_1
-0.17918576	Cluster_1
-0.12027823	Cluster_1
-0.38799247	Cluster_1
-1.3358493	Cluster_1
-0.21098971	Cluster_1
-0.48910668	Cluster_1
-0.51335716	Cluster_1
-0.97786486	Cluster_1
-0.10913993	Cluster_1
-0.74094725	Cluster_1
-0.51697046	Cluster_1
-0.11304782	Cluster_1
0.29269898	Cluster_1
-0.28671157	Cluster_1
-0.44811273	Cluster_1
-0.924157	Cluster_1
-0.23249884	Cluster_1
-0.21474555	Cluster_1
-0.6063843	Cluster_1
-0.83431244	Cluster_1
-0.41510597	Cluster_1
-0.40007594	Cluster_1
-0.09516974	Cluster_1
0.1511948	Cluster_1
-0.23539622	Cluster_1
-0.2442076	Cluster_1
-0.8259258	Cluster_1
-0.39449948	Cluster_1
-0.7079879	Cluster_1
0.2723204	Cluster_1
-0.73031116	Cluster_1
-0.9184891	Cluster_1
-0.23793694	Cluster_1
0.32554135	Cluster_1
0.30475003	Cluster_1
-0.4933863	Cluster_1
-1.9986486	Cluster_1
-1.631858	Cluster_1
0.23880027	Cluster_1
0.44579887	Cluster_1
-0.014791865	Cluster_1
-0.3874035	Cluster_1
-0.6648383	Cluster_1
-0.28547937	Cluster_1
-0.078429036	Cluster_1
0.28966865	Cluster_1
-0.05331878	Cluster_1
-0.5972983	Cluster_1
-1.4543579	Cluster_1
0.067890584	Cluster_1
-0.8272299	Cluster_1
-0.26123312	Cluster_1
0.23055236	Cluster_1
-0.6629401	Cluster_1
0.10091719	Cluster_1
-0.009216193	Cluster_1
-0.49725327	Cluster_1
-1.0026426	Cluster_1
0.40521234	Cluster_1
-0.5966092	Cluster_1
-0.8867172	Cluster_1
-0.18252878	Cluster_1
-0.6713779	Cluster_1
-1.2613957	Cluster_1
-0.5611209	Cluster_1
-0.50546443	Cluster_1
-0.3805451	Cluster_1
0.106199145	Cluster_1
0.33949628	Cluster_1
-0.83626425	Cluster_1
-0.42355657	Cluster_1
-0.5206343	Cluster_1
-2.176587	Cluster_1
0.3849833	Cluster_1
-0.5072302	Cluster_1
-0.90197396	Cluster_1
-1.2182057	Cluster_1
-0.692844	Cluster_1
-0.4109965	Cluster_1
-1.0624938	Cluster_1
-0.7437191	Cluster_1
-0.38951698	Cluster_1
0.12157555	Cluster_1
0.366581	Cluster_1
-0.15688692	Cluster_1
-0.600431	Cluster_1
-0.82150865	Cluster_1
-0.014507178	Cluster_1
-1.0407593	Cluster_1
-0.64112675	Cluster_1
0.1819399	Cluster_1
-0.037306327	Cluster_1
-0.53904915	Cluster_1
-0.3620318	Cluster_1
-0.6647999	Cluster_1
-0.5832483	Cluster_1
0.22716576	Cluster_1
-0.52970594	Cluster_1
-0.1870245	Cluster_1
0.2487894	Cluster_1
-1.0516611	Cluster_1
-0.80612826	Cluster_1
-0.37672785	Cluster_1
-1.1906263	Cluster_1
-1.1928889	Cluster_1
-0.5275943	Cluster_1
-0.36842805	Cluster_1
-0.678146	Cluster_1
-0.70435	Cluster_1
-0.34720686	Cluster_1
-0.7401396	Cluster_1
-0.6599112	Cluster_1
-0.56479275	Cluster_1
-0.9478895	Cluster_1
0.040820662	Cluster_1
-0.35857955	Cluster_1
0.05107098	Cluster_1
-0.37819847	Cluster_1
-0.14989209	Cluster_1
0.31608227	Cluster_1
0.07371475	Cluster_1
-2.2168655	Cluster_1
-0.10404328	Cluster_1
0.055433817	Cluster_1
0.028591221	Cluster_1
-0.15178625	Cluster_1
-0.50311893	Cluster_1
-0.020510565	Cluster_1
0.25604314	Cluster_1
-1.4502267	Cluster_1
-1.0704548	Cluster_1
-0.9340008	Cluster_1
-0.08293094	Cluster_1
-1.4361544	Cluster_1
-0.72806835	Cluster_1
0.07380823	Cluster_1
-0.67634225	Cluster_1
-1.1564541	Cluster_1
-0.70532906	Cluster_1
-0.57430726	Cluster_1
-0.28924373	Cluster_1
-0.580618	Cluster_1
0.48052922	Cluster_1
0.89953023	Cluster_1
-0.9405116	Cluster_1
-0.6032117	Cluster_1
-0.8384345	Cluster_1
0.11098961	Cluster_1
-0.03898496	Cluster_1
-0.67358506	Cluster_1
-1.6692295	Cluster_1
0.35194215	Cluster_1
-0.24591637	Cluster_1
-0.8359323	Cluster_1
-0.38049585	Cluster_1
-0.5566817	Cluster_1
-0.97220004	Cluster_1
0.18928416	Cluster_1
-0.105574116	Cluster_1
-0.8981271	Cluster_1
-0.17802373	Cluster_1
-1.2424035	Cluster_1
0.037893526	Cluster_1
-0.62604296	Cluster_1
-1.0516434	Cluster_1
0.1018966	Cluster_1
-0.22449262	Cluster_1
-0.26491296	Cluster_1
-0.545913	Cluster_1
0.2039695	Cluster_1
-0.56038165	Cluster_1
0.99457693	Cluster_1
-0.11558897	Cluster_1
-0.79703593	Cluster_1
-0.230051	Cluster_1
-1.2494903	Cluster_1
-1.2035882	Cluster_1
1.0274559	Cluster_1
0.12298411	Cluster_1
-0.92878973	Cluster_1
-0.8632389	Cluster_1
-0.9355475	Cluster_1
-1.4308686	Cluster_1
-0.58498657	Cluster_1
-0.43335825	Cluster_1
-0.68164814	Cluster_1
0.10660081	Cluster_1
-0.89297545	Cluster_1
-2.0052896	Cluster_1
0.15717334	Cluster_1
0.16831696	Cluster_1
-0.4473896	Cluster_1
-0.3844424	Cluster_1
-1.1470764	Cluster_1
-0.40881923	Cluster_1
0.1195017	Cluster_1
0.4253434	Cluster_1
-1.1511854	Cluster_1
-1.6859783	Cluster_1
0.18287522	Cluster_1
0.40057468	Cluster_1
-1.0473462	Cluster_1
-1.2711942	Cluster_1
-0.09255879	Cluster_1
0.22215196	Cluster_1
0.115769796	Cluster_1
-0.7021379	Cluster_1
-0.93857723	Cluster_1
-0.23007813	Cluster_1
0.29926887	Cluster_1
0.3439752	Cluster_1
-0.41702056	Cluster_1
0.456055	Cluster_1
0.9776091	Cluster_1
-0.09141924	Cluster_1
-0.16278312	Cluster_1
-0.9903586	Cluster_1
-0.6115024	Cluster_1
-0.7327371	Cluster_1
-1.7882015	Cluster_1
0.5275275	Cluster_1
-0.23573194	Cluster_1
-0.7274259	Cluster_1
-0.48870075	Cluster_1
-0.28781012	Cluster_1
-0.40566045	Cluster_1
0.7198477	Cluster_1
-0.9314042	Cluster_1
-0.7535544	Cluster_1
-0.5156474	Cluster_1
0.19082452	Cluster_1
-0.5080882	Cluster_1
-0.30011836	Cluster_1
-0.77224183	Cluster_1
0.6511411	Cluster_1
-0.63013834	Cluster_1
-0.7318902	Cluster_1
-0.23582631	Cluster_1
-0.82635105	Cluster_1
0.0038728702	Cluster_1
-0.30932972	Cluster_1
-0.26407313	Cluster_1
0.24768165	Cluster_1
0.08439761	Cluster_1
-0.19645996	Cluster_1
-0.6115387	Cluster_1
-0.75439954	Cluster_1
0.14306277	Cluster_1
-0.47486186	Cluster_1
-0.0047043553	Cluster_1
-0.8208959	Cluster_1
-0.002330543	Cluster_1
-0.65023524	Cluster_1
-0.26109165	Cluster_1
-0.49794018	Cluster_1
-0.508735	Cluster_1
0.08751485	Cluster_1
-0.44775063	Cluster_1
0.46285027	Cluster_1
-0.39067236	Cluster_1
-0.41379774	Cluster_1
-0.11882981	Cluster_1
-0.3681968	Cluster_1
-0.13122234	Cluster_1
-0.19747892	Cluster_1
-0.58529466	Cluster_1
-0.56607276	Cluster_1
-0.37259355	Cluster_1
-1.1298578	Cluster_1
0.3335687	Cluster_1
-0.006989037	Cluster_1
-0.8294353	Cluster_1
-0.33702993	Cluster_1
-0.100293346	Cluster_1
0.354621	Cluster_1
-0.3419778	Cluster_1
-0.17493439	Cluster_1
0.33497283	Cluster_1
-0.55885017	Cluster_1
-0.09449916	Cluster_1
-0.53357524	Cluster_1
-0.3261879	Cluster_1
-0.00061446655	Cluster_1
0.014264951	Cluster_1
0.3410294	Cluster_1
-0.010913574	Cluster_1
-0.6159597	Cluster_1
0.6441935	Cluster_1
-0.47844157	Cluster_1
-0.061665613	Cluster_1
0.11518288	Cluster_1
-0.33414885	Cluster_1
-0.51005304	Cluster_1
-0.5638679	Cluster_1
-0.25518933	Cluster_1
0.119062625	Cluster_1
-0.26783332	Cluster_1
0.20312068	Cluster_1
-0.3512257	Cluster_1
-0.38033816	Cluster_1
-0.7661105	Cluster_1
-0.1522455	Cluster_1
-0.30379876	Cluster_1
0.19601212	Cluster_1
0.17913212	Cluster_1
0.5067093	Cluster_1
0.6098293	Cluster_1
-1.5441285	Cluster_1
-0.32138416	Cluster_1
0.033281993	Cluster_1
0.101012886	Cluster_1
-0.1376148	Cluster_1
-0.22706988	Cluster_1
0.20555033	Cluster_1
-0.00836365	Cluster_1
0.34130156	Cluster_1
0.07263872	Cluster_1
-0.44820806	Cluster_1
1.6434252	Cluster_1
-0.14289284	Cluster_1
0.086008295	Cluster_1
0.7540762	Cluster_1
0.18439145	Cluster_1
0.21185164	Cluster_1
0.16536507	Cluster_1
0.025191491	Cluster_1
0.59891474	Cluster_1
0.49838847	Cluster_1
0.6450607	Cluster_1
0.6995047	Cluster_1
-0.2521903	Cluster_1
0.22653848	Cluster_1
0.531183	Cluster_1
-0.43978804	Cluster_1
0.5534521	Cluster_1
0.49377456	Cluster_1
-0.29127795	Cluster_1
0.04095139	Cluster_1
0.44537055	Cluster_1
0.9445933	Cluster_1
-0.23033382	Cluster_1
2.0859175	Cluster_1
0.3789046	Cluster_1
0.018985413	Cluster_1
-0.07045495	Cluster_1
0.62374496	Cluster_1
0.24854866	Cluster_1
0.25091884	Cluster_1
0.116767	Cluster_1
-0.017903328	Cluster_1
0.473758	Cluster_1
-0.15312162	Cluster_1
0.2817364	Cluster_1
0.19718891	Cluster_1
0.080455296	Cluster_1
-0.003957586	Cluster_1
0.34082106	Cluster_1
-0.062094074	Cluster_1
-0.1406194	Cluster_1
-0.38707498	Cluster_1
-0.16613002	Cluster_1
0.09633554	Cluster_1
0.41298062	Cluster_1
0.4228406	Cluster_1
-0.2137546	Cluster_1
0.019957153	Cluster_1
-0.662822	Cluster_1
0.19244722	Cluster_1
0.17546426	Cluster_1
0.67888623	Cluster_1
0.8222164	Cluster_1
0.93332875	Cluster_1
0.6958502	Cluster_1
0.93090636	Cluster_1
-0.22919753	Cluster_1
1.0938337	Cluster_1
0.21681772	Cluster_1
-0.81653273	Cluster_1
-0.27859712	Cluster_1
-0.192793	Cluster_1
-0.39628673	Cluster_1
0.54399866	Cluster_1
-0.14162518	Cluster_1
-0.42157894	Cluster_1
-0.11487671	Cluster_1
0.08931233	Cluster_1
1.9127779	Cluster_1
0.11026873	Cluster_1
-0.11362736	Cluster_1
-0.06196342	Cluster_1
0.5755654	Cluster_1
-0.15935723	Cluster_1
0.6669217	Cluster_1
-0.11024924	Cluster_1
0.012188508	Cluster_1
-0.26350477	Cluster_1
-0.11769981	Cluster_1
-0.073301554	Cluster_1
-0.22011736	Cluster_1
-0.04093547	Cluster_1
-0.3263432	Cluster_1
-0.041508917	Cluster_1
0.04797864	Cluster_1
-0.2549495	Cluster_1
0.769271	Cluster_1
-0.010796654	Cluster_1
-0.21677442	Cluster_1
0.09476912	Cluster_1
1.0343145	Cluster_1
0.008082473	Cluster_1
-0.09588359	Cluster_1
-0.5971738	Cluster_1
0.14773454	Cluster_1
0.15173717	Cluster_1
-0.38872564	Cluster_1
0.359513	Cluster_1
-0.19237258	Cluster_1
-0.21346383	Cluster_1
-0.6208264	Cluster_1
0.76208156	Cluster_1
1.0836796	Cluster_1
0.0055774376	Cluster_1
-0.4970252	Cluster_1
0.08209026	Cluster_1
-0.72024673	Cluster_1
0.97205347	Cluster_1
0.46283168	Cluster_1
-0.032898456	Cluster_1
-0.12383254	Cluster_1
0.38746798	Cluster_1
-0.19029532	Cluster_1
0.38168907	Cluster_1
0.19873804	Cluster_1
0.3654967	Cluster_1
-0.18770902	Cluster_1
-0.34132728	Cluster_1
0.22917303	Cluster_1
0.43080083	Cluster_1
0.4244743	Cluster_1
0.11179761	Cluster_1
-0.17731375	Cluster_1
-0.99623185	Cluster_1
0.27081665	Cluster_1
0.036024027	Cluster_1
0.057471752	Cluster_1
0.07767436	Cluster_1
-0.36511308	Cluster_1
-0.27417532	Cluster_1
-0.29219455	Cluster_1
-1.0109901	Cluster_1
-0.07495296	Cluster_1
0.12444936	Cluster_1
1.0915152	Cluster_1
0.15532267	Cluster_1
-0.10661309	Cluster_1
-0.0790204	Cluster_1
0.110895604	Cluster_1
-0.16773033	Cluster_1
0.86877114	Cluster_1
0.86199373	Cluster_1
-1.152669	Cluster_1
1.2660983	Cluster_1
-0.24417463	Cluster_1
-0.45846882	Cluster_1
0.2045958	Cluster_1
1.212038	Cluster_1
0.8692464	Cluster_1
2.7137709	Cluster_1
-0.3045458	Cluster_1
1.7612273	Cluster_1
-0.43764418	Cluster_1
0.30694726	Cluster_1
0.65328586	Cluster_1
-0.022797102	Cluster_1
0.4785897	Cluster_1
-0.42052436	Cluster_1
0.7491179	Cluster_1
0.81146914	Cluster_1
0.120631784	Cluster_1
0.46978766	Cluster_1
0.3465104	Cluster_1
-0.092544325	Cluster_1
0.08092946	Cluster_1
0.06110287	Cluster_1
0.4140939	Cluster_1
1.2738881	Cluster_1
0.4636707	Cluster_1
-0.7321779	Cluster_1
0.13572983	Cluster_1
-0.70453775	Cluster_1
0.55658466	Cluster_1
0.04675252	Cluster_1
-0.118760444	Cluster_1
0.27561855	Cluster_1
1.7427745	Cluster_1
-0.16935882	Cluster_1
0.4433179	Cluster_1
0.28071684	Cluster_1
1.2223986	Cluster_1
0.41619542	Cluster_1
0.37307796	Cluster_1
-0.057107184	Cluster_1
0.07638014	Cluster_1
0.15432382	Cluster_1
0.33067513	Cluster_1
-0.072041735	Cluster_1
0.01124938	Cluster_1
0.4067403	Cluster_1
0.84381723	Cluster_1
0.6489786	Cluster_1
-0.47913423	Cluster_1
0.24571204	Cluster_1
0.12532161	Cluster_1
-0.17214441	Cluster_1
-0.6492416	Cluster_1
0.26606855	Cluster_1
-0.61543274	Cluster_1
-0.15619636	Cluster_1
-0.6619338	Cluster_1
-0.008490189	Cluster_1
-0.6453748	Cluster_1
0.19923206	Cluster_1
-0.23528554	Cluster_1
-0.12682045	Cluster_1
-0.23605762	Cluster_1
-0.504519	Cluster_1
0.13139957	Cluster_1
0.770856	Cluster_1
0.015769849	Cluster_1
-0.7234942	Cluster_1
0.80106586	Cluster_1
0.39869133	Cluster_1
-0.63353354	Cluster_1
-0.43636528	Cluster_1
-0.179285	Cluster_1
0.34399468	Cluster_1
0.4056514	Cluster_1
0.012249293	Cluster_1
0.11076331	Cluster_1
-0.2939708	Cluster_1
0.09584424	Cluster_1
0.4072521	Cluster_1
-0.14800994	Cluster_1
0.1186818	Cluster_1
0.33315438	Cluster_1
-0.3159907	Cluster_1
-0.15813878	Cluster_1
-0.08967259	Cluster_1
-0.31345177	Cluster_1
0.21885085	Cluster_1
0.2585362	Cluster_1
-0.6747861	Cluster_1
0.2238637	Cluster_1
-0.12167356	Cluster_1
-0.15748423	Cluster_1
1.2791826	Cluster_1
0.051352296	Cluster_1
-0.32366747	Cluster_1
0.7581349	Cluster_1
-0.11681166	Cluster_1
0.085731246	Cluster_1
-0.13004282	Cluster_1
0.27665907	Cluster_1
-0.16515616	Cluster_1
0.23717976	Cluster_1
-0.7974756	Cluster_1
0.27598506	Cluster_1
-0.24582446	Cluster_1
-0.11406226	Cluster_1
0.1972584	Cluster_1
0.06484021	Cluster_1
2.3973787	Cluster_1
-0.33838484	Cluster_1
-0.4215926	Cluster_1
-0.111470826	Cluster_1
0.17872101	Cluster_1
0.13402753	Cluster_1
0.22719212	Cluster_1
0.10477377	Cluster_1
-1.2825316	Cluster_1
0.23703666	Cluster_1
0.41452917	Cluster_1
-0.3721239	Cluster_1
-0.4225273	Cluster_1
-0.15093155	Cluster_1
0.28614318	Cluster_1
0.63183105	Cluster_1
0.22544111	Cluster_1
-0.1662758	Cluster_1
0.49716577	Cluster_1
0.08907857	Cluster_1
-0.15452418	Cluster_1
0.41966236	Cluster_1
-0.059702165	Cluster_1
0.5750591	Cluster_1
-0.3137057	Cluster_1
-0.31326705	Cluster_1
0.9783488	Cluster_1
0.15732464	Cluster_1
0.9074425	Cluster_1
0.50660306	Cluster_1
-0.18545726	Cluster_1
-0.4717203	Cluster_1
-0.22400726	Cluster_1
-0.2335599	Cluster_1
-0.114820525	Cluster_1
-0.29357073	Cluster_1
0.72422296	Cluster_1
0.6303484	Cluster_1
1.6073498	Cluster_1
-0.18547748	Cluster_1
1.2074504	Cluster_1
0.4306939	Cluster_1
0.046515867	Cluster_1
0.5902699	Cluster_1
-0.31774944	Cluster_1
0.25677764	Cluster_1
0.5832538	Cluster_1
0.107825704	Cluster_1
-0.55424523	Cluster_1
0.60242623	Cluster_1
0.48665458	Cluster_1
0.008296408	Cluster_1
0.6024142	Cluster_1
-0.2505446	Cluster_1
0.24007708	Cluster_1
-0.048569288	Cluster_1
-0.33655685	Cluster_1
-0.21334775	Cluster_1
0.70109034	Cluster_1
1.0856625	Cluster_1
0.066417456	Cluster_1
0.30499026	Cluster_1
0.007307319	Cluster_1
0.24137117	Cluster_1
0.09653932	Cluster_1
0.15452117	Cluster_1
1.116177	Cluster_1
0.27949852	Cluster_1
-0.03387166	Cluster_1
-0.20835365	Cluster_1
-0.035466995	Cluster_1
0.65731555	Cluster_1
0.1500343	Cluster_1
0.033720344	Cluster_1
1.0849696	Cluster_1
0.6290664	Cluster_1
1.6310588	Cluster_1
0.6541714	Cluster_1
0.82797045	Cluster_1
0.45116183	Cluster_1
0.3086499	Cluster_1
0.8554031	Cluster_1
0.73785764	Cluster_1
0.5865676	Cluster_1
0.114343	Cluster_1
0.521423	Cluster_1
0.036518026	Cluster_1
-0.9678587	Cluster_1
0.817065	Cluster_1
1.1728117	Cluster_1
0.0057944073	Cluster_1
0.1742926	Cluster_1
0.42641404	Cluster_1
-0.16890141	Cluster_1
0.15481344	Cluster_1
0.41387832	Cluster_1
-0.2672824	Cluster_1
1.166628	Cluster_1
-0.06715324	Cluster_1
-0.2383807	Cluster_1
0.29548153	Cluster_1
0.48537546	Cluster_1
0.7692035	Cluster_1
-0.04317535	Cluster_1
0.6412612	Cluster_1
1.5519439	Cluster_1
0.080558285	Cluster_1
0.7813745	Cluster_1
-0.3274381	Cluster_1
-0.6564495	Cluster_1
-0.18563676	Cluster_1
-0.18860185	Cluster_1
0.6261282	Cluster_1
-0.0028299382	Cluster_1
-0.1490803	Cluster_1
0.42226034	Cluster_1
-0.28410068	Cluster_1
0.3222152	Cluster_1
0.16835816	Cluster_1
-0.12971367	Cluster_1
0.67132896	Cluster_1
-0.7240826	Cluster_1
1.3663436	Cluster_1
-0.5515639	Cluster_1
-0.033702977	Cluster_1
1.4824944	Cluster_1
0.38158455	Cluster_1
1.877396	Cluster_1
0.43468347	Cluster_1
-0.106313415	Cluster_1
-0.47703102	Cluster_1
-0.5392846	Cluster_1
-0.022135768	Cluster_1
0.5246801	Cluster_1
0.106139354	Cluster_1
0.12402232	Cluster_1
0.19780676	Cluster_1
0.92377394	Cluster_1
0.7557611	Cluster_1
1.3014704	Cluster_1
0.16939622	Cluster_1
-0.2011372	Cluster_1
0.5832624	Cluster_1
0.06910063	Cluster_1
0.3306194	Cluster_1
-0.27107736	Cluster_1
1.4893994	Cluster_1
0.5437846	Cluster_1
-0.2121446	Cluster_1
-0.011482982	Cluster_1
0.11325863	Cluster_1
0.2352579	Cluster_1
0.35243496	Cluster_1
0.392412	Cluster_1
0.083223514	Cluster_1
0.5522306	Cluster_1
0.059449464	Cluster_1
0.34516048	Cluster_1
0.32758108	Cluster_1
0.45442137	Cluster_1
0.07769552	Cluster_1
0.31457102	Cluster_1
1.3937467	Cluster_1
0.75086814	Cluster_1
-0.19928169	Cluster_1
0.095768906	Cluster_1
-0.08739303	Cluster_1
0.4407083	Cluster_1
0.10795854	Cluster_1
0.268326	Cluster_1
-0.050961897	Cluster_1
0.25855383	Cluster_1
-0.047970936	Cluster_1
0.12972967	Cluster_1
-0.29526672	Cluster_1
-0.30201027	Cluster_1
-0.090592235	Cluster_1
1.460909	Cluster_1
0.19596447	Cluster_1
-0.100176334	Cluster_1
0.43248242	Cluster_1
-0.014199154	Cluster_1
0.67083615	Cluster_1
-0.43945998	Cluster_1
-0.06285215	Cluster_1
0.7531225	Cluster_1
-0.042114876	Cluster_1
-0.31322703	Cluster_1
0.24876446	Cluster_1
-0.16704899	Cluster_1
0.052948967	Cluster_1
0.14455955	Cluster_1
-0.3609429	Cluster_1
1.0353038	Cluster_1
0.18701038	Cluster_1
0.8822052	Cluster_1
0.49331978	Cluster_1
0.19268915	Cluster_1
-0.20470022	Cluster_1
0.32674196	Cluster_1
0.37783805	Cluster_1
0.8535185	Cluster_1
-0.056881998	Cluster_1
0.8412528	Cluster_1
-0.07650986	Cluster_1
-0.16851717	Cluster_1
0.081796914	Cluster_1
0.53847134	Cluster_1
0.44669628	Cluster_1
-0.23515703	Cluster_1
-0.6201231	Cluster_1
0.41706532	Cluster_1
0.21130078	Cluster_1
0.021825258	Cluster_1
0.29518735	Cluster_1
-0.34569818	Cluster_1
0.4281005	Cluster_1
0.667515	Cluster_1
-0.24154036	Cluster_1
-0.21105309	Cluster_1
0.0007125364	Cluster_1
-0.13036215	Cluster_1
-0.0594092	Cluster_1
0.28756306	Cluster_1
0.28275657	Cluster_1
0.40134805	Cluster_1
0.54129547	Cluster_1
1.3728169	Cluster_1
0.71602446	Cluster_1
0.9520866	Cluster_1
-0.27276596	Cluster_1
1.6178273	Cluster_1
-0.27565894	Cluster_1
0.3153888	Cluster_1
-0.3834142	Cluster_1
0.4062526	Cluster_1
0.36243978	Cluster_1
0.045599367	Cluster_1
0.6714162	Cluster_1
0.14340472	Cluster_1
0.86817086	Cluster_1
1.3111538	Cluster_1
0.334031	Cluster_1
0.041796252	Cluster_1
0.45057487	Cluster_1
0.5357002	Cluster_1
-0.023528572	Cluster_1
-0.06382046	Cluster_1
0.24500856	Cluster_1
-0.12052017	Cluster_1
-0.23813142	Cluster_1
0.32578284	Cluster_1
0.041677333	Cluster_1
1.5938388	Cluster_1
-0.25872993	Cluster_1
0.40500936	Cluster_1
0.81536037	Cluster_1
0.115373865	Cluster_1
0.36563444	Cluster_1
0.19193815	Cluster_1
0.70936185	Cluster_1
-0.11798567	Cluster_1
0.8659025	Cluster_1
1.8647616	Cluster_1
0.06451526	Cluster_1
0.06172706	Cluster_1
-0.19786945	Cluster_1
0.07486865	Cluster_1
-0.7298199	Cluster_1
0.41381708	Cluster_1
0.3273167	Cluster_1
-0.3212886	Cluster_1
-0.04613431	Cluster_1
0.1252525	Cluster_1
0.5597841	Cluster_1
0.5726193	Cluster_1
2.307107	Cluster_1
1.6097206	Cluster_1
0.121141724	Cluster_1
0.21560892	Cluster_1
0.95399773	Cluster_1
0.6149315	Cluster_1
0.38469055	Cluster_1
0.32020703	Cluster_1
0.49067417	Cluster_1
-0.020862522	Cluster_1
0.30006802	Cluster_1
0.43527317	Cluster_1
0.7122927	Cluster_1
1.0465928	Cluster_1
0.21164976	Cluster_1
0.03845091	Cluster_1
0.38904035	Cluster_1
0.5869295	Cluster_1
-0.2008555	Cluster_1
0.5597406	Cluster_1
0.17686442	Cluster_1
1.7634062	Cluster_1
-0.18059881	Cluster_1
0.9070025	Cluster_1
0.63809603	Cluster_1
-0.02782679	Cluster_1
2.181692	Cluster_1
0.27436808	Cluster_1
0.7352514	Cluster_1
0.053951766	Cluster_1
1.1338079	Cluster_1
0.552048	Cluster_1
0.5662165	Cluster_1
0.06827088	Cluster_1
-0.1017719	Cluster_1
0.32376075	Cluster_1
0.30126536	Cluster_1
1.1947137	Cluster_1
0.30376232	Cluster_1
0.95724493	Cluster_1
-0.3986292	Cluster_1
1.6684228	Cluster_1
1.2597775	Cluster_1
0.18695971	Cluster_1
0.89269376	Cluster_1
0.42434016	Cluster_1
1.889045	Cluster_1
0.50837755	Cluster_1
0.8450847	Cluster_1
-0.40614292	Cluster_1
0.57946765	Cluster_1
-0.73957723	Cluster_1
1.6302674	Cluster_1
2.2226355	Cluster_1
0.9271449	Cluster_1
0.02089759	Cluster_1
-0.02053712	Cluster_1
0.55519533	Cluster_1
0.4478562	Cluster_1
-0.4283443	Cluster_1
0.40036458	Cluster_1
1.2111799	Cluster_1
-0.26150528	Cluster_1
0.15749165	Cluster_1
0.574816	Cluster_1
0.16624185	Cluster_1
1.1150954	Cluster_1
0.79779786	Cluster_1
1.677886	Cluster_1
0.07552807	Cluster_1
0.50900316	Cluster_1
0.01814092	Cluster_1
0.08117859	Cluster_1
-0.17816243	Cluster_1
0.22327748	Cluster_1
0.17021929	Cluster_1
0.17381246	Cluster_1
2.395162	Cluster_1
0.53089494	Cluster_1
-0.39052802	Cluster_1
0.24657048	Cluster_1
1.1522657	Cluster_1
2.23104	Cluster_1
0.95254016	Cluster_1
0.061298363	Cluster_1
1.2814038	Cluster_1
2.2716174	Cluster_1
0.3723166	Cluster_1
0.8152035	Cluster_1
0.3394376	Cluster_1
0.9757235	Cluster_1
0.5039643	Cluster_1
0.25906894	Cluster_1
0.25136048	Cluster_1
0.45236355	Cluster_1
0.5453925	Cluster_1
0.06689563	Cluster_1
1.0761938	Cluster_1
-0.21578828	Cluster_1
0.4199678	Cluster_1
0.65390265	Cluster_1
0.10862424	Cluster_1
0.17744623	Cluster_1
0.6663742	Cluster_1
-0.019941974	Cluster_1
0.09355763	Cluster_1
-0.23143251	Cluster_1
0.22623508	Cluster_1
0.67198545	Cluster_1
0.8209941	Cluster_1
0.72276115	Cluster_1
0.17036438	Cluster_1
-0.14559779	Cluster_1
0.509419	Cluster_1
1.0708067	Cluster_1
0.6086435	Cluster_1
0.9067139	Cluster_1
0.26041427	Cluster_1
0.15131645	Cluster_1
0.45455965	Cluster_1
0.45840317	Cluster_1
1.1379323	Cluster_1
0.90397865	Cluster_1
1.0401897	Cluster_1
0.6150918	Cluster_1
0.8482352	Cluster_1
0.9884041	Cluster_1
0.40218452	Cluster_1
0.46835783	Cluster_1
0.011489201	Cluster_1
1.5591129	Cluster_1
-0.3097611	Cluster_1
-0.2607255	Cluster_1
0.87535733	Cluster_1
0.5484063	Cluster_1
0.5665245	Cluster_1
0.06265908	Cluster_1
0.7910827	Cluster_1
0.8467242	Cluster_1
-0.013473268	Cluster_1
1.5053595	Cluster_1
1.7223333	Cluster_1
0.6478069	Cluster_1
0.67687654	Cluster_1
0.20221159	Cluster_1
0.6957491	Cluster_1
1.2296597	Cluster_1
0.09655906	Cluster_1
1.007551	Cluster_1
0.849876	Cluster_1
0.84228855	Cluster_1
0.535654	Cluster_1
-0.6096271	Cluster_1
1.5298293	Cluster_1
0.40967706	Cluster_1
0.6694402	Cluster_1
0.54039115	Cluster_1
0.5687588	Cluster_1
0.52634406	Cluster_1
1.5969582	Cluster_1
0.3071127	Cluster_1
0.6585309	Cluster_1
0.08253339	Cluster_1
1.3079364	Cluster_1
0.37837207	Cluster_1
1.1649659	Cluster_1
0.56920666	Cluster_1
1.1070749	Cluster_1
0.6532871	Cluster_1
0.30440238	Cluster_1
1.289831	Cluster_1
1.700122	Cluster_1
0.06809054	Cluster_1
0.4359302	Cluster_1
1.2445436	Cluster_1
0.58359903	Cluster_1
1.0832719	Cluster_1
0.6134659	Cluster_1
1.7041724	Cluster_1
1.4316213	Cluster_1
0.42995042	Cluster_1
1.2813773	Cluster_1
0.61365795	Cluster_1
0.31368387	Cluster_1
0.20696811	Cluster_1
1.4071336	Cluster_1
-0.14876021	Cluster_1
0.72452676	Cluster_1
2.2088106	Cluster_1
1.4301829	Cluster_1
0.55520684	Cluster_1
1.3676721	Cluster_1
0.12271501	Cluster_1
1.1923581	Cluster_1
0.6240901	Cluster_1
0.89393455	Cluster_1
0.8078529	Cluster_1
-0.13824773	Cluster_1
2.3263226	Cluster_1
1.7361246	Cluster_1
0.6833451	Cluster_1
0.7184807	Cluster_1
0.53435063	Cluster_1
0.9839863	Cluster_1
-0.2144799	Cluster_1
-0.031122994	Cluster_1
0.86145586	Cluster_1
0.8791265	Cluster_1
0.46509215	Cluster_1
1.189221	Cluster_1
0.77239275	Cluster_1
0.90564954	Cluster_1
0.20472176	Cluster_1
0.064334996	Cluster_1
0.2971636	Cluster_1
0.73063123	Cluster_1
0.23813717	Cluster_1
2.519428	Cluster_1
1.1271616	Cluster_1
-0.3796894	Cluster_1
1.4036622	Cluster_1
0.65287274	Cluster_1
1.832953	Cluster_1
1.0127193	Cluster_1
1.6968238	Cluster_1
1.488958	Cluster_1
0.6538674	Cluster_1
-0.7631992	Cluster_1
0.7378268	Cluster_1
1.5210387	Cluster_1
1.25401	Cluster_1
0.92907494	Cluster_1
0.9408179	Cluster_1
0.22221467	Cluster_1
0.5171924	Cluster_1
0.56661654	Cluster_1
0.81933403	Cluster_1
0.7491788	Cluster_1
0.19298986	Cluster_1
0.015209005	Cluster_1
0.42472696	Cluster_1
0.48278818	Cluster_1
1.1273946	Cluster_1
0.6972171	Cluster_1
0.59694296	Cluster_1
0.5535633	Cluster_1
0.8021778	Cluster_1
0.1462786	Cluster_1
0.51716673	Cluster_1
0.46676883	Cluster_1
0.13092299	Cluster_1
0.78066576	Cluster_1
1.2293617	Cluster_1
1.8923262	Cluster_1
1.0784922	Cluster_1
0.33214378	Cluster_1
0.07333909	Cluster_1
0.81252664	Cluster_1
0.09179276	Cluster_1
1.123074	Cluster_1
1.2657765	Cluster_1
2.0661047	Cluster_1
0.6583414	Cluster_1
0.44891232	Cluster_1
1.0397885	Cluster_1
0.29867002	Cluster_1
0.6046935	Cluster_1
-0.09275135	Cluster_1
-0.7424625	Cluster_1
-0.1627637	Cluster_1
0.13093594	Cluster_1
-0.32720876	Cluster_1
0.13329224	Cluster_1
-1.108762	Cluster_1
0.48794097	Cluster_1
-0.3464021	Cluster_1
0.16392359	Cluster_1
-0.19515187	Cluster_1
0.67044765	Cluster_1
0.7452987	Cluster_1
0.7142543	Cluster_1
0.13098747	Cluster_1
0.80650795	Cluster_1
-0.20715776	Cluster_1
0.2001681	Cluster_1
-0.13797088	Cluster_1
-0.02538433	Cluster_1
0.54403216	Cluster_1
0.34193453	Cluster_1
-0.3715307	Cluster_1
0.76967734	Cluster_1
-0.08781618	Cluster_1
-0.5744425	Cluster_1
0.23856096	Cluster_1
0.06853344	Cluster_1
-0.20992	Cluster_1
-0.22074337	Cluster_1
-0.6768692	Cluster_1
-0.010882001	Cluster_1
0.23232003	Cluster_1
-0.035520934	Cluster_1
0.6380968	Cluster_1
0.06835383	Cluster_1
0.09762475	Cluster_1
0.87922686	Cluster_1
0.14326869	Cluster_1
1.4312341	Cluster_1
0.83446425	Cluster_1
-0.47930712	Cluster_1
0.3683594	Cluster_1
0.71906596	Cluster_1
1.5078768	Cluster_1
-0.15910186	Cluster_1
0.34754747	Cluster_1
0.7392649	Cluster_1
[truncated: 286,048 more rows]
