# Supplementary material for: Integrative spatial omics reveals distinct tumor-promoting multicellular niches and immunosuppressive mechanisms in Black American and White American patients with TNBC
Source: Nat Commun. 2025 Jul 17;16:6584. doi: 10.1038/s41467-025-61034-3 (PMC12271405; doi:10.1038/s41467-025-61034-3)
Supplement: Supplementary file 4 — Source Data 1 [file 41467_2025_61034_MOESM4_ESM.zip › SFig.13c.txt]

BA	-0.21537
BA	-1.92742
BA	0.12239
BA	-0.43082
BA	0.48331
BA	-0.45771
BA	0.69666
BA	-0.58293
BA	-0.05936
BA	-1.14535
BA	-0.80571
BA	-0.66266
BA	-0.20038
BA	-0.83228
BA	-0.55582
WA	0.53873
WA	0.09337
WA	-0.42044
WA	-1.26424
WA	-0.17249
WA	0.79336
WA	-0.39397
WA	-2.05149
WA	-0.02998
WA	0.19347
WA	-0.14012
WA	-0.01578
WA	-1.01471
WA	-0.91227
WA	-0.11451
WA	1.67923
WA	0.04543
WA	0.67577
WA	1.44026
WA	1.19232
WA	0.78463
WA	0.78899
WA	-1.3297
WA	-0.10969
WA	-0.16864
WA	-0.30124
WA	-0.29631
WA	-0.06557
WA	0.08124
