# Supplementary material for: Integrative spatial omics reveals distinct tumor-promoting multicellular niches and immunosuppressive mechanisms in Black American and White American patients with TNBC
Source: Nat Commun. 2025 Jul 17;16:6584. doi: 10.1038/s41467-025-61034-3 (PMC12271405; doi:10.1038/s41467-025-61034-3)
Supplement: Supplementary file 4 — Source Data 1 [file 41467_2025_61034_MOESM4_ESM.zip › SFig.13d.txt]

BA	1.94084
BA	2.08037
BA	1.18755
BA	1.51203
BA	1.14663
BA	2.01846
BA	2.59205
BA	1.8286
BA	2.01291
BA	3.53952
BA	2.23786
BA	1.92323
BA	2.44664
BA	2.25584
BA	1.78347
BA	2.53011
BA	0.84944
BA	0.90239
BA	0.80844
BA	1.20756
BA	1.75176
BA	2.36479
BA	2.08507
BA	2.898
BA	2.25055
WA	2.64386
WA	3.2184
WA	3.22598
WA	2.67239
WA	2.9976
WA	1.32433
WA	2.04427
WA	3.09905
WA	2.1976
WA	1.96672
WA	1.75869
WA	2.14755
WA	1.68323
WA	1.48762
WA	2.56263
WA	2.47052
WA	1.94241
WA	2.33935
WA	3.24655
WA	1.5723
WA	2.72885
WA	3.04909
WA	2.78477
WA	0.80591
WA	1.31713
