# Supplementary material for: Integrative spatial omics reveals distinct tumor-promoting multicellular niches and immunosuppressive mechanisms in Black American and White American patients with TNBC
Source: Nat Commun. 2025 Jul 17;16:6584. doi: 10.1038/s41467-025-61034-3 (PMC12271405; doi:10.1038/s41467-025-61034-3)
Supplement: Supplementary file 4 — Source Data 1 [file 41467_2025_61034_MOESM4_ESM.zip › SFig.18.txt]

BA-Community-1 ESGs:
AA
14.884367
15.473461
18.694958
18.079037
15.315342
16.839344
18.584717
17.007034
25.483522
17.883226
20.894726
15.080887
18.04695
13.733678
20.001198
14.988936
15.156124
14.527081
20.66304
16.160725
14.926072
18.201267
32.488575
18.730162
14.2508
18.610016
17.644125
18.010582
16.322157
18.005806
14.081447
17.339035
18.68403
19.497252
13.672021
17.500822
14.809142
24.375587
24.279514
15.04827
20.88837
15.576803
14.744803
32.09896
12.636563
21.10901
EA
15.632624
18.593544
14.533359
13.385735
18.346886
16.681572
14.243937
12.541681
18.469515
15.146401
14.363121
16.815086
15.057907
17.167076
15.935217
15.1387
17.593159
23.10109
14.988123
18.007832
22.90112
17.271107
15.689462
15.606901
17.653887
20.216328
18.803383
12.259224
17.292414
16.243483
16.49454
16.780338
13.8028
14.032957
18.133722
17.561878
16.90224
18.62438
14.295766
13.670417
19.149921
16.206556
19.69
16.869373
20.211842
15.316678
19.252403
15.766053
16.712622
14.415929
22.390278

WA-Community-1 ESGs:
AA
38.28646
23.982506
20.677193
30.868406
40.81539
30.101488
19.52622
27.998144
25.57925
25.26691
32.346962
35.83032
30.357668
36.540443
44.545948
30.463352
32.756226
28.96723
32.45374
29.901377
25.583881
30.53976
30.544046
31.032232
36.26676
32.660084
30.405787
23.042746
35.449345
30.704891
33.65735
40.256645
30.539982
41.940655
34.638542
33.388786
28.858498
27.097183
33.073055
30.288565
28.947329
27.887247
25.637245
33.414833
37.18225
34.001926
EA
40.236588
28.558296
27.458694
31.224003
36.82242
30.913528
28.747908
32.46483
30.565866
24.637321
30.26834
29.366247
26.252625
29.955254
27.260128
25.472261
27.196423
30.052378
31.171227
37.92777
27.063078
30.944681
29.309687
27.113144
30.767204
31.083963
34.55741
30.506687
36.087154
42.57707
30.715225
27.394108
30.344835
29.30654
29.763952
36.703735
31.704355
24.008911
29.983913
33.16644
31.267267
38.51378
24.055763
30.088123
28.123625
30.645515
31.975868
24.774858
28.60566
29.681833
26.690502
