# Supplementary material for: Integrative spatial omics reveals distinct tumor-promoting multicellular niches and immunosuppressive mechanisms in Black American and White American patients with TNBC
Source: Nat Commun. 2025 Jul 17;16:6584. doi: 10.1038/s41467-025-61034-3 (PMC12271405; doi:10.1038/s41467-025-61034-3)
Supplement: Supplementary file 4 — Source Data 1 [file 41467_2025_61034_MOESM4_ESM.zip › SFig.3.txt]

	Immune-poor	Immune-poor	Immune-poor	Immune-poor	Immune-poor	Immune-poor	Immune-poor	Immune-poor	Immune-poor	Immune-poor	Immune-poor	Immune-poor	Immune-poor	Immune-poor	Immune-rich	Immune-rich	Immune-rich	Immune-rich	Immune-rich	Immune-rich	Immune-rich	Immune-rich	Immune-rich	Immune-rich	Immune-rich	Immune-rich	Immune-rich	Immune-rich
TMA1	299080	117936	107993	177311											890924	1573140	532093	741351	399878	596968	548928	385286	434526	1045008
TMA2	236622	146290	188722												451457	210189	87652	659996	296215	591406	361906
TMA4	148155														343980	1779652	464586	559620	723393
TMA6	162863	475485													601474	1460028	2500831	2506286	1225322	960932
TMA7	42972	16932	57894	59864											332585	420026	680354	403647	867295	318384	401933	169515	131370
TMA8	122420	162732	235368	194027											698647	669336	683051	951084	265139	465113	171124	463781	215042	136991	347008	914260	75438	209949
TMA9	43545	157219													1043875	927472	417744	504031	418565	396921	1036427	321509	801917	820099	1025872	1010185	623714
TMA10	20707	199369	123614	267390	254757										320208	538524	855388	347553	1315429	302511	311436	506875	637739
