# Supplementary material for: Integrative spatial omics reveals distinct tumor-promoting multicellular niches and immunosuppressive mechanisms in Black American and White American patients with TNBC
Source: Nat Commun. 2025 Jul 17;16:6584. doi: 10.1038/s41467-025-61034-3 (PMC12271405; doi:10.1038/s41467-025-61034-3)
Supplement: Supplementary file 4 — Source Data 1 [file 41467_2025_61034_MOESM4_ESM.zip › SFig.4a.txt]

Case2_ROI6_BA_TCIP_16	Case9_ROI6_BA_TPIR_38	Case1_ROI12_BA_TCIP_6	Case1_ROI14_BA_TPIR_6	Case8_ROI14_WA_TCIP_30	Case2_ROI7_BA_TPIR_17	Case2_ROI8_BA_TCIP_17	Case2_ROI4_BA_TPIR_15	Case6_ROI6_BA_TCIP_47	Case4_ROI1_WA_TPIR_20	Case10_ROI11_WA_TCIP_13	Case4_ROI2_WA_TCIP_20	Case1_ROI13_BA_TCIR_6	Case8_ROI15_WA_TCIR_30	Case10_ROI3_WA_TPIR_9	Case10_ROI6_WA_TPIR_11	Case6_ROI5_BA_TCIP_46	Case7_ROI4_WA_TPIR_28	Case7_ROI6_WA_TCIR_48	Case8_ROI2_WA_TCIR_29	Case9_ROI9_BA_TCIR_39	Case6_ROI7_BA_TCIR_23	Case6_ROI8_BA_TPIR_23	Case4_ROI5_WA_TCIR_19	Case8_ROI1_WA_TPIR_29	Case2_ROI10_BA_TCIR_18	Case2_ROI9_BA_TPIR_18	Case2_ROI5_BA_TPIR_16	Case4_ROI6_WA_TPIR_19	Case9_ROI1_BA_TPIR_36	Case9_ROI8_BA_TPIR_39	Case1_ROI5_BA_TPIR_1	Case1_ROI6_BA_TCIR_1	Case10_ROI8_WA_TCIP_12	Case10_ROI13_WA_TPIR_8	Case10_ROI14_WA_TCIR_8	Case7_ROI12_WA_TPIR_26	Case7_ROI2_WA_TCIR_27	Case10_ROI10_WA_TPIR_13	Case10_ROI9_WA_TPIR_12	Case6_ROI3_BA_TPIR_22	Case6_ROI4_BA_TCIR_22	Case6_ROI2_BA_TPIR_21	Case9_ROI10_BA_TCIR_57	Case7_ROI7_WA_TCIP_24	Case9_ROI5_BA_TCIR_38	Case10_ROI2_WA_TCIR_9	Case2_ROI3_BA_TCIR_15	Case7_ROI8_WA_TPIR_24	Case9_ROI14_BA_TCIR_41
17 KIFC1 GranzymeB Ki67	50.458717	50.49066	53.69509	50.85602	16.735867	35.99291	35.579006	23.55589	31.157389	13.515688	16.158047	24.160583	23.855059	19.579063	34.18248	28.533686	38.21971	25.730993	14.510536	4.098147	0	3.266957	2.8698978	17.254099	23.396477	0.844773	0.55837566	6.5364795	1.6331658	0.47158104	0	0	0	0.6295247	8.903757	1.0672051	1.1410459	8.916084	2.7434843	0.26824033	0	0.07905138	0	0.19261637	0.5227938	1.2688109	11.121324	13.18389	0.23364486
19 PLK1 PD1	4.5489297	0.09496676	9.612403	4.518664	0.92622167	7.033097	0.86580086	0.7501876	0.4805767	4.746581	20.944427	13.50365	26.220432	7.864857	1.0397712	4.535447	2.5432708	1.1278195	0.61349696	7.883059	0.55490655	0.031113876	0.2869898	0.28688523	10.601529	0	0	0.9492813	0.18844222	0.2730206	0.2613525	0	0.09756097	69.94019	63.69017	57.629074	30.58637	14.335665	40.374943	20.600859	0	0	0	0	0.020911753	0.02950723	0.06893382	0.15197569	0.033377837
1 CD16 CD163 PDL1	8.065749	4.210193	10.801034	6.0903735	2.5550942	0.8865248	0.18939394	0.1875469	5.606728	3.7409494	1.6061677	4.890511	16.859587	20.465244	9.825838	4.0070453	3.7089367	1.2113618	4.0544143	27.642914	39.95327	9.303049	13.711735	15.409836	11.598537	0.6071806	1.7766497	8.624898	18.718594	11.665425	82.48938	50.586266	46.92683	17.248978	11.631497	13.325642	15.657686	40.850815	29.035208	33.63734	0.23419204	0	0.29761904	0.03210273	0.020911753	0.05901446	0.8731618	0.15197569	0.033377837
3 CD11c pHH3	24.426605	4.1785374	8.888889	4.378333	0.38326412	0.47281325	0.10822511	0.26256564	3.2839408	0.5229284	0.8994539	6.058394	9.763462	5.040155	5.4328046	1.0788199	13.210879	3.550543	3.4142437	51.318195	59.49182	52.769135	39.668365	34.22131	26.088402	7.5501585	7.6903553	21.941957	20.603016	0.3226607	10.682783	0	0.19512194	2.4866226	1.7756047	1.1537352	6.497623	22.668997	1.3717421	1.3948498	0	0.19762845	0	0.03210273	0	0	1.194853	0.49392098	0
14 CD45 CD45RA CD45RO	0	0.2532447	0	0.112264946	0.06387736	0.11820331	0.027056277	1.8379595	1.1213456	1.3676589	0.19274013	0	0.050327126	0.02769316	6.3426046	16.028181	0.9890498	9.89975	0.6401707	0	0	0.031113876	0.38265306	0.20491803	0.16616817	6.098205	12.538071	0	1.0050251	6.9744353	0	0	0	0	0	0	0.03169572	0.05827506	0.2743484	0	85.71429	88.498024	52.48016	61.54093	0.06273526	2.596636	0.09191176	0.8358663	0.6341789
18 Ki67 KIFC1	0.0382263	10.509655	0.051679585	2.0488353	25.1038	17.671394	31.520563	34.696175	19.223068	3.4191473	7.2277546	2.0437956	0.2013085	2.4646912	1.9235768	1.2989873	0.6358177	0.9189641	1.5204054	0	0	0.4044804	0	0.28688523	0.1994018	0.105596624	0.02538071	0	0	0	0	0	0	0	0.077200204	0.05768676	0.03169572	0.11655012	0	0	2.8103044	0.71146244	0	0.70626	87.62024	51.283566	48.069855	46.50456	42.189587
12 CD16 CD163 CD68	1.414373	9.749921	0.3617571	3.3679483	13.637815	7.9491725	5.0324674	6.526632	5.2462955	6.918745	8.095085	0.8029197	1.9124308	10.68956	5.4068103	1.7393218	0.5651713	2.7568922	2.4539878	0.05220569	0	0.59116364	6.1862245	7.7868853	2.0937188	1.0031679	0.55837566	0.08136696	1.1306533	8.091338	0	28.140703	32.09756	0.031476237	1.4153371	8.451111	3.993661	1.048951	4.709648	3.862661	1.1709602	0.15810277	3.2738094	1.9582665	0.60644084	14.960165	15.670956	9.650455	13.084112
16 PanCK VEGF ECadherin	4.0519876	0.85470086	3.359173	3.4240808	0.2874481	1.1524823	0.5681818	0.86271566	1.6419704	3.378922	3.5014455	7.518248	8.152994	0.52617	4.8609304	4.3372965	6.6054397	4.511278	6.0816216	3.3672671	0	0.31113878	0.35076532	5.163934	4.785643	0.50158393	1.0152284	1.2476268	0.6281407	9.679821	0	0	0.09756097	1.7626692	0.38600102	1.9613498	30.459587	1.7482518	0.45724738	5.0429187	0	0.11857708	0	0.38523275	0	0.05901446	0.80422795	0.22796352	0
6 HIF1a	0.8027523	0	0	0.22452989	16.9275	0.088652484	0	0.56264067	0.08009612	0.04022526	0.032123353	0.0729927	0.30196276	16.643589	0.1299714	0	0.17661604	0.041771095	0.18671645	0	0	1.275669	0.47831634	1.1885246	0	1.6103485	0.30456853	0.08136696	0	0	0	0	0	0	0.61760163	0.05768676	0.03169572	0.11655012	0.04572474	0.53648067	0	0	0	0.09630819	0.06273526	0.05901446	0.6663603	2.431611	0.033377837
2 PanCK	0.2675841	4.7166824	0.10335917	0.44905978	1.5011178	0.91607565	4.112554	3.3383346	3.8446136	1.8905873	1.8631545	2.7007298	0.15098138	0.22154528	2.859371	1.14487	0.5651713	3.2163742	6.321686	0	0	0.2800249	0.031887755	0.08196721	0.3988036	0.105596624	0.05076142	0.054244645	0	0.049640108	0	0	0	0	0.077200204	0.05768676	2.3771791	0.29137528	0	0	0.9367682	0.90909094	0	0.32102728	2.5721455	6.9046917	6.4338236	3.5714285	0.83444595
10 CD68	0.0382263	0.031655587	0.051679585	0.084198706	2.491217	2.3640661	2.3538961	5.6264067	3.0436523	1.8101368	2.2807581	0.5109489	0.050327126	0.6369427	0.36391994	0.22016732	0.24726245	0.7101086	0.106695116	0	0	0	0.06377551	0.36885247	0	0.18479408	0	0	0	0.24820055	0	2.3450587	0.4878049	0	0	0.49033746	0.28526148	0.23310024	0.09144948	0.10729614	1.8735363	0.15810277	8.531746	2.4077046	4.496027	3.4228387	5.6066175	10.676291	14.05207
5 CD11c FOXP3 pHH3 ECadherin	0.3440367	0.56980056	0.3617571	1.8523716	0.12775472	0.38416076	1.6233766	11.702926	11.934321	12.228479	12.078381	12.554745	0.5032713	0.02769316	0.5198856	0.2862175	27.587425	21.762741	19.311817	0.026102845	0	0.62227756	0.031887755	1.4754099	1.0634762	0.026399156	0.05076142	0	0.12562814	0.19856043	0	0	0	0.031476237	0.051466804	0.37496394	0.34865293	0.46620047	0.32007316	0.4828326	0.23419204	0.4743083	0.49603173	12.776886	0.20911752	1.1212747	0.29871324	3.2674773	0.13351135
4 Vimentin AR PDL1 PLK1	1.1085627	0.15827793	1.6537467	6.146506	7.9527307	2.0094562	2.0292208	0.4876219	2.723268	22.16412	8.287826	16.642336	6.240564	3.821656	0.7018456	0.5504183	1.4482515	0.5847953	0.9335823	0.5220569	0	0	0.22321428	0.36885247	0.69790626	0	0.05076142	0	0.2512563	1.1913626	0.06533813	6.365159	4.292683	4.5955305	0.79773545	1.586386	1.9017433	0.17482518	5.1668954	13.680258	0	0	0.7936508	0.32102728	0.020911753	0.47211567	0.13786764	0.1899696	1.8691589
8 PLK1 PanCK Ki67	0.0382263	0.12662235	0.15503876	1.4875106	1.7566273	11.170213	11.498918	2.288072	0.9611534	2.0112631	6.810151	2.1167884	0.3522899	0.8307948	0.36391994	1.4971378	0.17661604	0.12531328	0.106695116	0	0	0	0.031887755	0.20491803	0.1994018	0	0.02538071	0	0	0.099280216	0	0	0	0.12590495	0.077200204	0.1442169	0.28526148	0	0.6401463	0	0	0	0	0.03210273	1.1292347	1.4458542	1.976103	0.7598784	2.8037384
11 CD3 CD45 CD4 CD8a CD45RO	0.8409786	3.830326	0.67183465	1.6278417	0.2874481	0.029550828	0	0	0.64076895	0.9654063	0	0.0729927	0.15098138	1.3292717	3.1972966	23.381771	1.0950195	8.813701	15.177381	3.4716785	0	14.841319	16.230867	1.5163934	7.5440345	31.705385	37.715736	58.96393	32.223618	41.697693	4.7043447	0.33500838	0	0.12590495	0.61760163	0.1442169	0.09508716	2.913753	2.1947873	1.7703862	1.1709602	3.2411067	0.3968254	0.32102728	0	0.05901446	0.13786764	0.037993923	0
7 CD152 CD8a	0.8409786	3.2605255	0.7751938	1.9646366	2.0440755	6.323877	0.37878788	0.3750938	1.8422107	6.8382945	0.44972694	0.0729927	0.402617	2.4369981	2.8073823	2.7961252	0.035323206	1.4619883	15.284076	0.36543983	0	0.09334163	3.9221938	5.860656	4.785643	2.8247097	1.3451777	0.08136696	8.228643	4.8895507	0.032669064	4.0201006	1.7560976	0.47214353	1.0036026	0.6345544	0.66561013	0.93240094	2.789209	7.2961373	1.8735363	1.8181819	13.5912695	2.82504	0.14638227	3.8949542	1.3327206	0.5319149	9.1789055
15 CD4 CD3	0.764526	3.51377	1.498708	4.2099357	1.6288725	3.605201	1.1904762	0.41260314	2.68322	6.6773934	0.7067138	0.5839416	1.560141	2.8800886	2.677411	2.0255394	0.24726245	8.145364	3.494265	0.18271992	0	1.5868077	3.0612245	5.3688526	2.8580923	0.87117213	0.27918783	0.54244643	10.678392	6.403574	0.13067625	2.0100503	0.8780488	0	0.82346886	1.1248919	0.09508716	1.1655011	2.3319616	1.4484979	3.2786884	2.687747	16.567461	2.6324236	0.37641156	6.8751845	1.8612132	0.8738602	4.4392524
20 CD31 CD45RA	0.0382263	1.8043685	3.617571	3.5924783	0.09581603	0.14775413	0.784632	3.4508626	0.64076895	1.4883347	2.1843882	0.4379562	0.3522899	0.9692606	14.088901	4.4033465	1.5542212	1.336675	3.2542012	0.07830854	0	1.6179216	2.4234693	0.94262296	1.3958125	31.705385	27.664974	0.32546785	1.2562814	5.2122116	0.91473377	0.33500838	0.4878049	0.031476237	0.10293361	1.8748198	0.28526148	0.58275056	0.32007316	0.10729614	0.23419204	0.3952569	0.49603173	9.855537	0.020911753	4.249041	0.2297794	2.1276596	0.066755675
9 GranzymeB CD152 HIF1a	0.3440367	0.031655587	0.4651163	0.8419871	2.9064198	0.14775413	0.054112554	0.4876219	0.3604325	1.3274336	0.22486347	0	0.15098138	2.4093049	0.59786844	0.19815059	0.14129283	0.33416876	1.3870366	0.10441138	0	12.134412	7.7806125	0.8196721	0.23263542	13.384372	7.360406	0.08136696	0.31407034	0.5956813	0.5553741	2.680067	7.414634	0.12590495	5.4040146	8.681857	2.3771791	2.3310022	1.1431184	4.0236053	0.4683841	0.4743083	0.49603173	0.12841092	0.020911753	0	1.7463236	1.3297873	0.20026702
13 CD31 Vimentin AR	1.5672783	1.614435	3.875969	2.722425	2.5870328	1.536643	2.0833333	2.588147	3.484181	4.947707	6.4567943	5.2554746	2.767992	1.1354196	2.677411	1.9374725	0.24726245	3.7593985	1.1469725	0.8874967	0	0.84007466	2.2640307	1.1885246	1.894317	0.87117213	0.9898477	0.4882018	3.0150754	1.9359642	0.1633453	3.1825795	5.268293	2.3921938	2.5476067	1.1825786	2.8526149	1.048951	5.9899406	5.7403436	0	0.07905138	2.579365	3.434992	2.0911753	1.2393036	1.6773897	3.0015197	10.180241
[truncated: 49 more columns]
