# Supplementary material for: Integrative spatial omics reveals distinct tumor-promoting multicellular niches and immunosuppressive mechanisms in Black American and White American patients with TNBC
Source: Nat Commun. 2025 Jul 17;16:6584. doi: 10.1038/s41467-025-61034-3 (PMC12271405; doi:10.1038/s41467-025-61034-3)
Supplement: Supplementary file 4 — Source Data 1 [file 41467_2025_61034_MOESM4_ESM.zip › SFig.6c.txt]

Interaction	BA.coeff	WA.coeff	Pval	minuslogPval
20 CD31 CD45RA--20 CD31 CD45RA	2.17383474	1.49967788	0.007674484	2.1149508150020
6 HIF1a--6 HIF1a	1.37941209	0.81137476	0.05909518	1.22844794018082
3 CD11c pHH3--6 HIF1a	0.48849052	0.08525651	0.083227764	1.07973177298096
12 CD16 CD163 CD68--4 Vimentin AR PDL1 PLK1	0.675694673	0.41345843	0.0938812115	1.02742131463832
13 CD31 Vimentin AR--19 PLK1 PD1	0.003131232	-0.44724631	0.0836169245	1.07770581020395
