# Supplementary material for: Integrative spatial omics reveals distinct tumor-promoting multicellular niches and immunosuppressive mechanisms in Black American and White American patients with TNBC
Source: Nat Commun. 2025 Jul 17;16:6584. doi: 10.1038/s41467-025-61034-3 (PMC12271405; doi:10.1038/s41467-025-61034-3)
Supplement: Supplementary file 4 — Source Data 1 [file 41467_2025_61034_MOESM4_ESM.zip › SFig.6d.txt]

Interaction	BA.coeff	WA.coeff	Pval	minuslogPval
10 CD68--12 CD16 CD163 CD68	0.55697981	1.04995492	0.004284865	2.36806285651293
1 CD16 CD163 PDL1--1 CD16 CD163 PDL1	0.92623457	1.37999588	0.049638774	1.30417895343459
11 CD3 CD45 CD4 CD8a CD45RO--7 CD152 CD8a	0.44488277	0.92238472	0.050620441	1.29567407563307
10 CD68--9 GranzymeB CD152 HIF1a	-0.06755903	0.28869	0.053574161	1.27104462151662
10 CD68--15 CD4 CD3	0.307579	0.63398813	0.067728037	1.16923151161381
15 CD4 CD3--15 CD4 CD3	1.26169545	1.55655011	0.078523486	1.10500042841796
6 HIF1a--9 GranzymeB CD152 HIF1a	0.19136325	0.60173193	0.091676454	1.03774219334806
