# Supplementary material for: Integrative spatial omics reveals distinct tumor-promoting multicellular niches and immunosuppressive mechanisms in Black American and White American patients with TNBC
Source: Nat Commun. 2025 Jul 17;16:6584. doi: 10.1038/s41467-025-61034-3 (PMC12271405; doi:10.1038/s41467-025-61034-3)
Supplement: Supplementary file 4 — Source Data 1 [file 41467_2025_61034_MOESM4_ESM.zip › SFig.7b.txt]

interaction	BA coefficient	WA coefficient	Pvalue
2 CD68--9 Foxp3 CD4 CD31.txt	0.346756923076923	-0.368520967741936	0.00111497108902866
15 CD8a CD16 Arginase-1--9 Foxp3 CD4 CD31.txt	0.485501428571429	-0.085655161290322	0.00660307580538498
20 E-Cadherin VEGF HIF1a--4 PanCK CD11c KIFC1.txt	0.614372	0.0928426666666671	0.0337472035320717
1 MPO HIF1a GranzymeB--8 CD20 CD45RA CD45.txt	0.336348	-0.0204425	0.0832474932697355
