# Supplementary material for: Integrative spatial omics reveals distinct tumor-promoting multicellular niches and immunosuppressive mechanisms in Black American and White American patients with TNBC
Source: Nat Commun. 2025 Jul 17;16:6584. doi: 10.1038/s41467-025-61034-3 (PMC12271405; doi:10.1038/s41467-025-61034-3)
Supplement: Supplementary file 4 — Source Data 1 [file 41467_2025_61034_MOESM4_ESM.zip › SFig.7c.txt]

interaction	BA coefficient	WA coefficient	Pvalue
16 Ki67 PD-L1 CD152 VEGF--9 Foxp3 CD4 CD31.txt	-0.161487142857143	0.419788928571429	0.00252329766994461
10 AR PanCK CD11c--10 AR PanCK CD11c.txt	0.314157333333333	0.889363793103448	0.00520768210920848
15 CD8a CD16 Arginase-1--16 Ki67 PD-L1 CD152 VEGF.txt	-0.394946666666667	0.110599310344828	0.00643790011318054
3 CD3 CD45RO--3 CD3 CD45RO.txt	0.0433700000000001	0.602024074074074	0.011030132357458
1 MPO HIF1a GranzymeB--1 MPO HIF1a GranzymeB.txt	1.105882	1.79341733333333	0.0274178554223687
