# Supplementary material for: Integrative spatial omics reveals distinct tumor-promoting multicellular niches and immunosuppressive mechanisms in Black American and White American patients with TNBC
Source: Nat Commun. 2025 Jul 17;16:6584. doi: 10.1038/s41467-025-61034-3 (PMC12271405; doi:10.1038/s41467-025-61034-3)
Supplement: Supplementary file 4 — Source Data 1 [file 41467_2025_61034_MOESM4_ESM.zip › SFig.8b.txt]

interaction	BA coefficient	WA coefficient	Pvalue
14 PLK1--2 Vimentin AR PD-1.txt	0.6665732	0.126574	0.00161170534376003
12 CD4--2 Vimentin AR PD-1.txt	0.1669104	-0.3700212	0.00626175241622658
13 CD45 CD45RA--17 CD31 GranzymeB.txt	0.5376572	0.015438	0.0071001225846853
2 Vimentin AR PD-1--20 Vimentin AR CD31.txt	0.7059872	0.3224584	0.0143521019598388
13 CD45 CD45RA--2 Vimentin AR PD-1.txt	0.336149600000001	-0.3811308	0.0167164008080073
17 CD31 GranzymeB--4 CD163.txt	0.8809064	0.3056084	0.0330712845411952
